# Supplementary material for: Effects of alcohol use on sperm chromatin structure, a retrospective analysis
Source: Basic Clin Androl. 2023 Jun 8;33:14. doi: 10.1186/s12610-023-00189-9 (PMC10249235; doi:10.1186/s12610-023-00189-9)
Supplement: Supplementary file 1 — Additional file 1. [file 12610_2023_189_MOESM1_ESM.xlsx]

## Sheet: Title, Legend, Abbreviations
Alcohol SCSA Data
This is an Excel workbook with original raw data (deidentified) from the electronic medical records of 209 human male subjected who presented with their female partners to a fertility clinic in the American Midwest.
Abbreviation	Term
AMA	Advanced Maternal Age
ADD	Attention Deficit Disorder
BTL	bilateral tubal ligation
BMI	Body Mass Index
COPD	chronic obstructive pulmonary disease
CF	Cystic Fibrosis
DOB	Date of Birth
DOR	Decreased Ovarian Reserve
DM	Diabetes Mellitus
DFI	DNA Fragmentation Index
GERD	gastroesophageal reflux disease
GF	Grandfather
GM	Grandmother
HSV	Herpes Simplex Virus
HDS	High DNA Stainability
HPV	Human Papilloma Virus
HTN	hypertension
IVF	in vitro fertilization
MHJ	Marijuana
MGF	Maternal Grandfather
MGM	Maternal Grandmother
Meds	Medications
MVI	Multivitamin
NF1	Neurofibromatosis 1
PAD	Peripheral Arterial Disease
PCOM	polycystic ovarian morphology
PCOS	Polycystic Ovarian Syndrome
RPL	Repeated Pregnancy Loss
RA	Rheumatoid Arthritis
RSO	right salpingo-oopherectomy
SAB	spontaneous abortion
Vits/supp	Vitamins and supplements

## Sheet: For Analysis
Outside/Inside	Alcohol yes/no	Alcohol heavy, moderate, rare, none	Alcoholic Drinks/week	Tobacco yes/no	Radiation/chemicals yes/no	Heat yes/no	AGE	%HDS	DFI High	DFI Moderate	Total DFI	Volume	Sperm Count	Motility
Outside	yes	Heavy	13	yes	no	no	39	5	6.7	8.8	15.4	0.7	22	26
inside	yes	Moderate	3	no	yes	no	33	13.3	3	2.9	5.9	2	34	72
inside	yes	rare	1	no	no	yes	42	9.5	6.6	4.6	11.1	1.8	109	70
Outside	no	none	0	no	no	no	42	5.8	1.1	3.4	4.5	2.6	70	84
Inside	no	none	0	no	yes	no	48	10.1	7.6	5.5	13.1	1	396	56
Inside	yes	rare	1	no	no	no	35	7.7	1.4	4	5.4	3.1	104	80
none	no	none	0	no	no	no	34	4.5	2.3	4.5	6.8	0.6	28	37
inside	yes	moderate	6	no	no	no	37	7.2	1.6	5.8	7.5	3.9	77	60
None	no	none	0	no	no	no	41	4.7	5.2	10.4	15.6	2	79	53
Inside	yes	rare	2	no	no	no	25	7	1.3	1.9	3.2	3.7	81	71
inside	yes	moderate	4	yes	no	no	38	7.6	3.7	6.7	10.3	3.6	25	73
inside	yes	Moderate	4.5	no	no	no	35	4	37.6	24.6	62.2	3.1	138	55
inside	yes	Moderate	3	no	no	no	29	3.8	4.7	11.9	16.6	3.4	229	62
inside	no	none	0	no	no	no	34	14	2.7	2.3	5	5.2	71	59
inside	no	none	0	yes	no	no	30	15.3	7.7	6.7	14.4	3.7	20	64
Outside	yes	Heavy	12	no	yes	no	28	8.2	1.3	3.3	4.7	2.5	29	65
inside	yes	Heavy	17	no	no	no	32	9.5	4.7	7.7	12.4	2.8	49	70
Inside	no	none	0	no	yes	no	28	7.2	0.7	1.9	2.6	2.5	88	60
inside	yes	rare	0.5	no	no	no	29	11.4	5.7	3.1	8.8	4.8	95	65
inside	yes	Moderate	6	no	no	no	32	4.5	11.2	15.7	26.9	3.4	164	32
Inside	yes	rare	2.5	yes	no	no	31	25.7	4.5	3.6	8.1	2.6	4	70
Inside	yes	Heavy	36	yes	no	yes	41	10.9	2.9	3.7	6.5	3.3	114	74
Outside	no	none	0	no	no	no	34	4.8	0.9	2.9	3.8	3.7	60	66
Outside	yes	rare	1.5	yes	no	no	29	20.3	3.5	4.6	8.1	3.4	14	48
Outside	yes	Moderate	5	yes	no	no	35	12.4	4.4	5.1	9.5	4.2	14	40
Outside	no	none	0	no	yes	no	31	6.9	2	3.3	5.2	1.9	68	71
Outside	yes	Moderate	3	yes	yes	yes	26	6.7	2	3.7	5.7	3.9	41	56
Outside	yes	none	1	no	no	yes	27	5.4	6.1	17.1	23.2	4.4	138	69
Outside	yes	Heavy	24	no	yes	no	40	11.8	21.4	20.1	41.5	5.3	24	52
inside	no	none	0	yes	yes	yes	29	17.8	6.3	5.3	11.6	5.7	37	78
Inside	no	none	0	yes	no	no	48	13.4	22	22.6	44.6	1.6	2	6
Inside	yes	Moderate	3	no	no	no	42	9.3	30.6	16	46.6	3.8	166	54
Inside	yes	rare	1	no	no	no	33	9.5	3.4	4.5	7.9	4.3	44	74
Outside	no	none	0	yes	no	no	39	4.6	4.4	9.3	13.7	4.5	41	72
Inside	yes	rare	1	no	no	no	27	4	10.5	16	26.5	2.3	92	50
Outside	yes	Moderate	6	yes	yes	yes	38	18.9	7.7	5.7	13.4	2.2	41	57
Inside	yes	rare	1	no	no	yes	31	7.7	2	4.5	6.5	4.8	27	60
inside	yes	Moderate	7	no	no	no	34	14.2	7.8	10.1	17.8	2.4	1	47
Inside	yes	rare	1	yes	no	no	25	10.1	6.2	8.9	15.1	4.6	24	74
0	yes	rare	0.5	no	no	no	44	11.2	2.6	5.1	7.6	2.6	64	59
Inside	no	none	0	yes	no	no	42	15.2	11.6	11.3	22.9	6.3	10	51
inside	yes	rare	1	no	yes	no	28	17.2	1.3	2.9	4.2	2.1	61	67
Outside	yes	Moderate	8	no	yes	no	32	15.1	6.6	8.6	15.2	4	160	61
Inside	yes	rare	2	no	no	no	21	9.2	3.4	7.7	11.2	5	46	56
inside	yes	rare	0.5	yes	no	no	31	14.6	6.4	8.5	14.9	4.2	35	22
inside	yes	rare	1	no	no	no	35	9.9	7.9	8.1	16.1	6.2	39	82
inside	no	none	0	yes	no	yes	40	16.3	13.8	23.8	37.6	0.9	16	5
Outside	no	none	0	yes	yes	no	39	8.3	1.1	3.2	4.3	2.9	153	74
inside	yes	rare	1	no	no	no	38	10	4.5	3.2	7.7	2.5	50	72
Inside	yes	Moderate	6	yes	no	yes	36	8.7	24.6	15.5	40.2	0.7	14	26
inside	yes	Moderate	3.5	no	no	no	46	6.2	3.9	3.7	7.6	3.2	53	73
inside	yes	rare	1	yes	no	no	36	5.9	5.8	6.8	12.6	1.3	72	34
inside	yes	moderate	8	no	yes	no	27	7.3	3.2	5	8.2	3.7	61	69
inside	yes	rare	0.5	no	no	no	29	7.1	4.1	3.1	7.2	3.2	70	60
inside	no	none	0	no	no	no	27	10.8	3	5	8.1	2.5	34	50
inside	yes	rare	1	no	no	no	32	5.2	2	5.1	7.1	2.9	126	74
inside	yes	Heavy	14	no	no	no	50	7.6	5.6	6.4	12	4.3	45	73
inside	yes	Heavy	10	no	no	no	27	3	1.9	10.2	12.1	2.9	30	50
Outside	yes	rare	1.5	yes	yes	no	35	5.3	1.3	3.3	4.7	5.3	99	76
inside	yes	moderate	4	no	no	no	36	12.1	9.5	9.2	18.6	3.5	82	59
inside	no	none	0	no	no	no	36	4.8	7.4	9.6	17	3	33	58
inside	yes	rare	1	no	no	no	28	4.6	1.5	4.7	6.2	4.3	144	67
inside	no	none	0	no	no	no	39	7.9	1.4	3	4.4	3.8	130	63
inside	no	none	0	no	no	no	25	6.9	2	5.1	7.1	4	80	71
inside	yes	rare	2	no	no	no	33	13.8	8.2	7	15.2	4.8	189	65
inside	yes	rare	1.5	yes	no	no	51	6.9	7.7	8.2	15.9	0.9	94	68
inside	yes	Heavy	10	no	no	no	36	11.5	5.5	4.5	9.2	4.2	50	67
Outside	yes	Moderate	5	no	yes	no	25	14.1	4.8	4.5	9.3	7	18	63
inside	yes	rare	0.5	no	no	no	27	24.6	6.1	5.2	11.3	5.3	17	50
inside	yes	rare	2	no	no	no	30	8.1	2	6.3	8.3	5.7	80	74
Inside	yes	Moderate	9.5	no	yes	no	33	7.8	5.9	6.5	12.5	1.5	69	66
inside	yes	rare	1	no	no	no	35	7.8	2.3	2.7	5	6.2	27	70
inside	yes	Moderate	8	no	no	no	29	6	3.2	4.5	7.7	3.5	80	76
inside	yes	Moderate	6	no	no	no	29	16	10	7.5	17.5	2.5	41	53
inside	yes	rare	1	no	no	no	35	9.3	9.3	14.1	23.4	2.5	39	64
inside	yes	rare	2.5	no	yes	no	37	1.5	14.8	48.2	63	3.5	89	18
?	yes	rare	1	yes	no	no	29	14.1	5.5	6.4	11.9	2.8	28	68
Outside	no	none	0	no	no	no	34	6.9	5.6	12.9	18.5	3.9	70	61
inside	yes	Moderate	8	no	no	no	27	4.6	4.1	3.8	7.8	1.7	135	66
inside	yes	rare	1	no	no	no	32	3.5	11.8	14.4	26.1	3	62	53
inside	yes	rare	2	no	no	no	40	3.3	6.7	8.8	15.5	5.6	120	74
Outside	no	none	0	no	yes	yes	33	8	0.8	1.1	1.9	1.6	114	77
inside	yes	rare	2	no	yes	no	35	7.3	5.8	5.2	11	5.2	87	64
inside	yes	Moderate	8	no	no	no	35	7.5	1.7	2.8	4.5	3.1	109	66
inside	yes	rare	1	no	no	no	27	5	1	2.2	3.2	2.6	112	84
inside	yes	Heavy	30	yes	no	yes	33	12.8	6.5	9.2	15.7	2.5	9	36
inside	yes	Heavy	20	no	no	no	34	15	4.9	11.8	16.7	3.6	10	47
inside	no	none	0	no	no	no	28	5.1	1.1	3	4.1	3	101	85
inside	yes	Moderate	8.5	no	no	no	32	15	1.9	4.7	6.6	2.3	31	56
inside	yes	Moderate	3	no	no	no	32	4	2.5	5.4	7.9	2.8	44	62
Outside	no	none	0	no	yes	yes	26	10.7	7	12.5	19.5	3.1	93	68
inside	no	none	0	no	no	no	39	6.2	3.1	5.8	8.9	2.6	262	57
inside	yes	rare	1.5	no	no	no	36	7.5	3.8	2.7	6.5	3.1	230	59
inside	yes	Moderate	6	no	no	yes	35	8	8.2	8.9	17.1	6.2	133	53
inside	yes	Heavy	10	no	no	no	39	4.6	2.7	4.7	7.3	2.3	176	66
inside	no	none	0	no	no	yes	31	4.9	5.1	14.7	19.7	2.4	10	47
Outside	yes	rare	1	no	no	no	39	10.8	7.8	12.2	20	5.1	147	52
Outside	yes	Moderate	5	yes	no	no	27	4	1.5	5.7	7.3	2.4	33	68
inside	yes	Heavy	21	no	no	no	32	4.1	2.1	3.9	6	5.1	57	77
inside	yes	Moderate	5	no	no	no	37	7.2	2.6	3.9	6.5	4.8	199	71
inside	yes	Moderate	8	no	no	no	37	17.3	14.5	11.4	25.9	2.9	45	53
inside	yes	rare	1.5	no	no	no	26	2.6	2.6	5.5	8.1	3.7	72	74
Outside	yes	rare	1	no	yes	yes	25	11.9	2.8	3.8	6.7	3.9	33	74
inside	yes	rare	2	no	yes	no	31	9.3	4.3	6.6	10.9	4.3	131	51
inside	yes	Heavy	10	no	no	no	40	9.7	17.8	12.8	30.6	3.5	4	57
inside	yes	rare	1	no	no	no	26	11.3	1.7	2.3	4	2.9	77	64
inside	no	none	0	no	yes	yes	33	32.4	8.8	6.6	15.4	2.1	34	67
inside	yes	rare	2	no	no	no	31	17.3	20	9.5	29.5	6.7	19	58
inside	no	none	0	no	no	no	34	8.5	2.9	4.9	7.8	3.3	110	73
inside	no	none	0	no	no	no	48	12.7	12	10.2	22.2	2.4	165	56
inside	yes	Moderate	3	no	yes	yes	37	4.9	13.4	13.5	26.9	4.4	38	67
inside	yes	rare	1	no	no	no	35	7.9	8.1	7.4	15.5	5.3	88	64
inside	yes	rare	1	no	no	yes	29	4.7	2.4	5.1	7.5	1.4	153	72
Outside	yes	Moderate	3	no	no	no	39	7.5	1.7	3.7	5.5	3.1	35	67
Outside	yes	rare	2	yes	yes	no	26	4.9	3.6	6.1	9.7	2.7	68	72
Inside	no	none	0	yes	no	no	40	5.8	7.3	14.9	22.1	3	54	51
Outside	yes	Moderate	7.5	no	no	no	41	13.1	9.1	8.2	17.3	4.9	66	61
inside	no	none	0	no	no	no	49	3.3	2.9	5.1	7.9	1.6	112	67
inside	yes	rare	1	yes	no	no	39	8.2	6	9.2	15.1	3	79	60
Outside	yes	Heavy	10	no	no	no	34	10.5	2.4	3.9	6.3	2.2	40	75
Outside	no	none	0	no	no	no	41	4.5	6.6	12.4	19.1	2.5	36	59
Outside	yes	Moderate	6	no	yes	yes	26	24.7	3.2	2.6	5.8	2.7	38	66
inside	no	none	0	no	no	no	34	5.8	1.6	3.1	4.7	1.7	35	84
Outside	yes	Moderate	7	no	no	yes	28	6.3	1.1	2.2	3.3	6.1	73	84
Outside	no	none	0	no	yes	no	31	12.2	4.2	3.2	7.4	5.6	77	71
Inside	no	none	0	no	no	no	35	4.1	1.7	2.9	4.7	1.9	108	72
Inside	yes	rare	2	no	no	yes	31	11.4	3.2	3	6.1	2.2	70	72
Outside	yes	Moderate	4	no	no	no	30	10	10.5	7	17.5	5.8	68	57
Outside	yes	rare	0.5	no	yes	no	30	5	5.3	7.2	12.5	4.6	42	51
Outside	no	none	0	no	no	yes	28	3.7	2.2	4.4	6.6	1.2	188	75
inside	no	none	0	no	no	no	25	10.6	10.2	13.8	24	3	11	44
Outside	yes	rare	1	no	yes	yes	28	18.1	4.3	5.6	9.9	3.2	15	60
inside	yes	Moderate	4	no	no	no	41	4.1	3.5	13.8	17.4	2.3	190	66
Outside	yes	rare	0.5	yes	yes	yes	25	27.1	5.4	3.4	8.8	3.1	33	67
Inside	yes	rare	2.5	yes	no	no	28	6.8	1.9	8	9.9	2.6	56	58
inside	yes	Moderate	4	yes	no	yes	28	8.8	2.1	3.4	5.5	1.9	93	41
inside	yes	rare	1	no	no	no	28	10	3	3.7	6.8	4.3	112	77
inside	no	none	0	no	no	yes	35	2.1	12.5	18.4	30.9	4.7	72	46
Outside	yes	Moderate	3	no	no	yes	23	16.9	8.1	8.2	16.3	2.5	6	42
inside	yes	Moderate	3	no	no	yes	28	13.1	6.6	6.7	13.3	2.6	76	78
inside	no	none	0	no	no	no	34	25.9	12.5	6.6	19.1	2.7	26	67
inside	yes	Heavy	14	yes	yes	no	34	5.8	4.8	9.2	13.9	5.7	146	67
inside	no	none	0	no	no	no	37	9.9	2.9	4.3	7.1	2.9	75	68
Outside	yes	rare	2	no	no	no	35	5.9	1.2	2.4	3.6	2.7	55	65
Outside	no	none	0	no	no	no	29	10.3	4	5.5	9.4	3	33	57
inside	yes	Moderate	6	no	no	no	34	11.2	3.2	10.2	13.4	1.4	8	34
inside	yes	Moderate	8	no	no	no	28	19.9	9.4	7.3	16.6	5.7	30	78
inside	yes	Moderate	5.5	no	no	no	37	6.8	1.5	4.5	6	3.9	180	84
inside	no	none	0	yes	no	no	33	5.3	3.8	10.1	13.9	3	58	65
inside	yes	Heavy	15	no	no	no	40	10.8	4.6	7.3	11.9	2.5	34	74
inside	no	none	0	no	no	no	27	8.2	5	12.3	17.3	1.7	73	61
inside	yes	Moderate	5	no	no	no	31	11	5	7.7	12.7	5.9	60	59
Outside	yes	rare	1	no	no	no	30	5.7	1	2	3	2.3	106	74
Outside	no	none	0	yes	yes	yes	32	5.9	6.2	8.2	14.5	3.1	144	71
inside	yes	Moderate	3.5	no	no	yes	26	5.1	1.5	3.4	4.9	3.8	81	78
inside	yes	Moderate	5	no	no	no	31	8.3	1.5	6	7.5	6.4	114	66
inside	no	none	0	no	no	no	37	8.8	14.8	22.2	36.9	2.8	10	45
Outside	yes	Moderate	6	no	no	no	26	15.7	8.3	10.5	18.8	5.1	22	50
inside	no	none	0	no	no	no	40	14.4	9.2	5.9	15.1	2.6	44	49
Inside	yes	rare	2	no	no	no	33	8.2	1.3	2.7	4	4	100	73
inside	yes	Moderate	5	no	no	no	31	6.7	1.2	1.8	3	3.7	198	70
Inside	yes	Moderate	3	no	no	no	34	8.6	11	6.6	17.6	1.3	44	73
Inside	yes	rare	1	yes	no	no	35	9.4	9.3	13.5	22.7	4.8	192	46
inside	yes	rare	0.75	no	no	no	27	8.4	8.9	9.8	18.7	5.2	49	69
Inside	no	none	0	yes	no	no	33	21.4	2.9	4.1	7.1	2.6	51	60
inside	no	none	0	yes	no	no	30	11.6	7.1	4.7	11.8	5.1	7	61
Outside	no	none	0	no	no	no	30	18.8	10.6	11.3	21.9	3.5	8	58
Outside	yes	rare	1	no	yes	yes	30	2.7	1.1	4.1	5.2	5.6	130	70
inside	no	none	0	no	no	no	22	2.7	1.6	6.7	8.3	1.8	152	72
Outside	no	none	0	no	no	yes	33	6.8	1.5	5.9	7.4	3.9	125	61
inside	yes	rare	0.5	yes	yes	yes	25	18.2	8.2	5	13.2	3.1	32	60
inside	yes	rare	1	no	no	no	35	7.5	2.9	4.3	7.2	1.6	328	66
inside	yes	rare	1	no	no	no	29	3.8	3.4	7.6	11	5.6	164	60
inside	yes	rare	2	no	no	no	33	15	12.8	10	22.7	5.1	42	56
inside	yes	rare	0.5	no	no	no	37	14.1	7.9	6.8	14.7	3.1	38	62
Outside	yes	Moderate	4	yes	no	no	30	12.6	8.7	9.8	18.4	7.1	90	60
Inside	yes	rare	1	no	no	no	46	5.7	1.8	5.3	7.1	0.7	61	65
inside	yes	Heavy	10	no	no	no	28	5.8	8.8	17.1	25.8	2.7	12	54
Outside	yes	Heavy	10	no	no	no	31	5.9	1.4	3.3	4.7	2.4	40	72
inside	yes	rare	1	no	no	yes	36	7.3	11.2	9	20.2	2.4	105	77
inside	yes	rare	2.5	no	no	no	37	9.1	3.6	9.1	12.6	2.1	114	72
inside	yes	rare	1.5	no	no	no	33	41	6	4.7	10.7	1.2	25	49
Outside	no	none	0	no	no	no	26	10.8	7	7.7	14.7	2.3	68	74
Outside	no	none	0	no	yes	no	32	7	2.6	3.4	6	3.3	206	78
Outside	yes	rare	0.5	yes	yes	yes	31	3.6	3.6	6.2	9.8	4.8	95	57
inside	no	none	0	no	yes	no	40	5.7	4.2	12.7	16.9	3.7	158	60
inside	yes	Heavy	24	no	no	yes	29	6.8	3.5	6.9	10.3	2.3	58	77
inside	yes	Moderate	4	no	no	no	37	5.2	2.1	4.1	6.2	2.1	102	76
inside	yes	Moderate	6	no	no	no	41	4.7	1.9	6.1	8	3.6	79	66
Outside	yes	rare	2	no	no	yes	31	8.3	1.9	2.2	4.1	1.1	383	76
Outside	yes	Heavy	10	yes	yes	no	35	10.3	2.8	6.4	9.2	3.6	72	73
inside	yes	Moderate	4	no	no	no	34	12.8	5.7	6.4	12.1	3.3	10	50
Inside	no	none	0	yes	no	no	41	9.9	12.5	7.9	20.4	2.1	7	34
Outside	yes	Moderate	3	no	no	yes	36	14.4	2.5	1.5	4	2.9	62	81
Outside	yes	Heavy	12	no	yes	yes	28	8.6	3	3	6	6.5	75	79
inside	yes	Moderate	5.5	no	no	no	40	17.1	2.9	4.3	7.2	1.2	198	68
inside	yes	Moderate	4	yes	no	yes	35	31.3	2.9	2.9	5.2	0.8	5	40
inside	yes	rare	2.5	no	no	no	31	11.3	4.1	4.2	8.3	2.2	109	62
inside	yes	rare	1	no	no	no	32	7.8	4.7	8.9	13.6	2.2	21	60
Inside	no	none	0	no	no	no	30	22.4	6.1	4.4	10.5	3.7	2	49
inside	yes	Moderate	6.5	no	no	no	34	16.1	10.1	8.8	18.8	2.9	5	44
Outside	yes	Moderate	4	yes	no	yes	29	4.3	1.6	3.4	5	3.9	109	72
inside	yes	rare	1	no	yes	yes	33	8.7	2	4.8	6.8	3.1	161	59
inside	no	none	0	no	no	no	36	3.9	3.4	18.7	22.1	2.9	42	62
inside	no	none	0	yes	no	no	42	5.9	2.8	10.7	13.5	1.5	8	54
inside	yes	Heavy	18	no	no	no	38	5.2	6.5	13.7	20.2	1.9	85	61
inside	no	none	0	no	no	no	46	3.8	4.4	10.9	15.4	3.6	128	68
inside	yes	Heavy	12	no	yes	no	41	9.1	4.7	5.8	10.5	2.6	35	66
Outside	yes	Moderate	7	yes	no	no	38	5.8	5.8	7.3	13.1	3.7	128	70

## Sheet: Demographics corrected
DOB	Race	Current partner conceptions	Previous Partner Conceptions	Diagnosis 1	Diagnosis 2	Diagnosis 3	Occupation	Outside/Inside job	Beer/wk	Wine/wk	Liquor/wk	Smoke	chew	Caffeine	MHJ/Drugs	Radiation/Toxin	Heat	Medical History	Meds	Vits/supp	Family History
1968-01-31	Cauc/White	1	1	Secondary	Probable Male factor		Residential drug and EtOH Behavior tech	inside	0.5	0.5	0.5	1/2 ppd x 30 years	0	3.5	yes MHJ	0	0	Hernia surgery, GERD, hiatal hernia, E.D.	Protonix, wellbutrin, sildenafil	0	BMI at 37, F 4 MIs.
1969-08-23	Cauc/White	0	0	PCOS	AMA (38)	Teratozoospermia	Territory Sales	inside	10	2	2	0 quit 2000	0	5	0	0	0	Melanoma	0	MVI	0
1971-01-01	Iraqi/Asian	3 P, SAB 2	0	secondary infertility, male factor, hypo hypo tx	DOR	AMA	Driver	Inside	0	0	0	20 x 29 years - quit	0	3	0	0	0	DM	0	0	0
1971-01-01	African American	0	0	Tubal disease	DOR/AMA	Fibroids, Anemia	Not listed	not listed	0	0	0	0	0	0	0	0	0	HTN	amlodipine	0	0
1971-09-24	African American	0	0	DOR	Male factor	BMI 28.8, FSH = 72	Production Keeper	Inside	0	0	0	0	0	2	0	yes	0	Diabetes on no meds	Omeprazole, sucralfate	0	0
1971-10-28	Cauc/White	2 (ectopic, svd)	0	DOR	Male Factor	Tubal disease	Pilot Commercial airlines	inside	0	0	0	0	0	3	0	0	0	0	0	Methyl folate, alpha lipoic acid, l carnitine, CoQ10, Fish oil	0
1972-09-20	Cauc/white	1(PTD at 34 wks)	3	AMA/DOR	secondary infertility		Transport driver	inside	0	0	0	quit 2009	0	3	0	0	0	GERD	Omeprazole, ranitidine	Vit C, Bioplex, D3, one a day mens vit	self color blind
26781	Cau/White	0	0	DOR/AMA	Large Fibroid	Male factor	Not Recorded	0	0.5	0	0	0	0	2	0	0	0	0	0	0	P cousin lost baby
1973-05-02	African/Bahama	0	2	Secondary infertility	AMA	Fibroids	VP of service - bank	inside	0	1	2.5	0	0	1	0	0	0	Color Blind	0	0	0
1973-07-08	Cauc/White	2 (sbas)	0	AMA	RPL	Fibroid uterus, Hx hodgkins s/p chemo	Business Mgr	Inside	1	0	0	0	0	2	0	0	0	HTN	metoprolol, lisinopril, hctz	0	0
1975-03-13	Cauc/White	0	1 (stillbirth)	PCOS	AMA	Male factor (morph = 3%)	Disabled	Inside	0	0	0	quit 1995	0.2	3	0	0	0	Varicocele repair, hernia surgery, Crohns, Bicuspid aortic valve, Back/neck fx, bipolar depression	Gabapentin, Trazadone, Norco, Coumadin, Lisinopril, Metoprolol, Buspar	0	Heart defect brother, Father COPD
1977-01-14	Asian	1 (sab)	1	PCOS	male factor	obesity BMI 38	Not listed	not listed	0	0	0	10 x 24 years	0	2	0	0	0	0	0	0	Younger brother infertility
1977-02-01	African American	1	0	Male factor	DOR (severe)		Truck Driver	inside	0	0	0	5 x 10 years	0	2	0	0	Hot tubs regular	Bilateral undes. testicles, appendicitis, DM	0	0	0
1977-04-26	Hispanic	1(ectopic)	0	Tubal disease	PAD	possible male factor	Construction	Outside	0	0	0	0	0	1	0	0	0	0	0	0	0
1977-07-28	Cauc/white	1 (sab trisomy 18)	0	Fertility preserved for spouse			Physician	Inside	1	1	1	0	0	Not listed	0	0	0	Esophagitis, HTN; upper endoscopy; shoulder surgery	Valtrex, Rogain	0	Niece with CF (He is carrier)
1977-08-25	Caucasian	0	0	PCOS	Possible male factor		Greenhouse	inside	1	0	0	0	0	2	0	0	Work in Greenhouse	0	0	Fertility Blend Men	Parents with Sabs
1977-10-02	Cauc/White	0	2	Male factor			Car Dealer	Inside	30	2	4	quit 2015	Chews and smokes cigars	5	0	0	Hot tubs	0	0	MVI	M breast ca, DM, F skin ca
1977-10-07	Cauc/White	3 (csxn, preeclampsia: 2 sabs)	0	RPL	AMA	low T4	Marketing consultant	inside	2	0	0	0	0	2	0	0	0	ED occ, Prostate infection, migraine	Delpax prn migraine	0	0
1977-10-17	Hispanic/Cauc/white	0	0	DOR/AMA	Primary infertility	BMI 32	Operator Dakota Provisions	Inside	0	0	0	10/d x30 yrs	0	3	0	0	0	0	0	0	HTN, Fathers side DM
1977-10-28	Cauc/white	0	0	AMA/Possible DOR	Hypothyroidism	hx Rhabdomyolysis	Correctional sargeant	inside	6	0	0	0	0	1	0	0	0	ED occasional stress, Umbilical hernia	0	Fertile aide, MVI	0
1977-12-22	Cauc/White	0	0	Secondary infertility	decreased T4	Her BMI 46	Farmer	Outside	0	0	0	quit 3 to 4 weeks prior to seen	0	Not listed	0	Works cattle, exposed to lutalyse in spring	0	HTN	Lisinopril, HCTZ	0	GM Dementia, Paternal side strokes, GF with COPD, FHx of Bowel obstruction
1978-01-01	African American	0	0	Secondary Infertility (different partner)	DOR		Not listed	None	0	0	0	0 quit 3 yrs ago	0	0	0	0	0	0	0	0	0
1978-04-17	Cauc/White	0	0	PCOS			Self Employed	Not listed	0	0	4	0 quit 2019	0	2	0	0	0	occ ED	zantac	CBD	G uncle hold in heart
1978-06-24	Cauc/White	0	0	Primary unexplained	AMA		Delivery driver	Outside	6	1.5	0	0	0	1	0	0	0	Sleep apnea	CPAP	0	Uncle Sickle cell anemia, Nephew heart defect
1978-07-05	Cauc/White	1 (sab)	0	AMA/DOR	fibroid	0	IT	inside	12	0	0	0	0	2	0	Xrays and CT scan R femur	0	Genital warts	0	glucosamine	Color blind: father, self, and MGR
1978-08-17	Cauc/white	0	0	Male factor	Primary infertility	DOR	CHS Inc applicator	Outside	24	0	0	0	0	1	0	workplace	sits a lot; work	Hx undescended testicle, unilateral	0	0	P uncle with colonc ca, m aunt stomach ca, P uncle with liver ca. Infertility parents.
1978-09-28	Cauc/White	0	0	Secondary infertility	AMA	Hx chlamydia and PCOM	Golden West	Outside	0	0	0	0	0	4	0	0	0	Hernia surgery	0	MVI	0
1978-10-04	Cauc/white - Hispanic/Latino	0	1(VIP)	Tubal disease s/p RSO & left tubal disease			Breeding Manager	Outside	0	0	0	3.5 x 20 yrs	0	0	0	0	0	Mumps at 4-5 yrs old	0	0	GF heart disease, Stroke GF
1978-12-28	Cauc/White	2 (csxn, ectopic)	2 (sab, VIP)	Tubal dz	Secondary infertility		President Pepper entertainment	inside	2.5	1.5	1.5	0	0	0.5	0	0	0	Asthma	ProAir inhaler	protein	0
1979-02-04	Cauc/white	0	0	Irregular menses	DOR/AMA	Tubal dz, Male factor, obesity BMI 38.7, low T4	Direct support professional	inside	0	0	0	0	0	2	0	0	0	DM, Testicular ca s/p R orchiectomy &chemo	Metformin, Terbinafine	0	F Muscular dystrophy, He has dev delay, learning issues
1979-02-17	Cauc/White	1 (term SVD)	0	PCOS	Male factor		IT director	inside	10	0	5	0	0	1	0	0	0	Asthma, allergies	Nasocort, singulair, allegra, flucasone prop inhaler	0	F type 2 DM, M early dementia, heart disease
1979-02-22	Cauc/White	0	1	Secondary Infertility	DOR/AMA	RPL	Jiu-Jitsu instructor/coach/owner	inside	0	0	0	quit 2005	0	1.5	0	Workplace toxins	0	Hypothyroidism	LT4 125 ucg daily	0	0
1979-06-16	Cauc/White	0	2	Tubal disease	irregular cycles		Owner businesses	Inside	0	0	0	X 20 yrs., Quit	0	5	0	0	0	Asthma, wrist pain	Inhaler, tramadol prn	MVI, Probiotic, Vit B	Sister IVF,B IVF
1980-01-25	Cauc/White	0	0	DOR/AMA	Borderline hypothyroidism		Counselor indian school	inside	4	0	6	0	0	3	0	0	0	CLL dx 2017 on immune tx no chemo, HTN	Lisinopril, colostrum, vitamin D	0	B with learning problem
1980-03-06	Cauc/White	1 (ectopic)	0	DOR/AMA	Irregular cycles/fibroids s/p myomectomy & left salpingectomy	chronic hypertension, Obese, tobacco	Tree cutting, farmer	Outside	3	0	0	0	0	2	0	0	0	Sleep apnea	0	0	0
1980-03-08	Cauc/White	1 (sab)	0	AMA	Donor nephrectomy	Secondary infertility	Marketing	inside	0	1	0	1/2 ppd X 23yrs	0	2	0	0	0	Bilateral inguinal hernia repair, hx retrograde ejaculation, GERD, Genital warts 2013	Omeprazole	Vit	0
1980-06-20	Cauc/White	0	2	Male factor	PCOS	Possible Tubal disease	Firefighter	Outside	0	0	6	0.5 ppd x 2 years - quit	0.25/day	1	0	workplace	workplace	varicocele, hernia repair	0	0	Heart disease
1980-07-10	Cauc/White	2 (sabs)	0	RPL	endometriosis	DOR	Plant mgr	inside	0	0	0	0	0	2	0	0	0	0	0	MVI, Vit D and C	M aunt with downs, F with color blindness
1980-07-26	Cauc/White	0	0	Tubal dz s/p L salpingectomy for ectopic, L hydro	0	0	Sanford Food Services	inside	0	0	10	quit 2014	0	2.5	0	0	0	occ ED	0	0	0
1980-09-05	Cauc/white	2 (1 FT, 1 sab)	0	Mild endometriosis	secondary infertility		Farmer/rancher	Outside	0	0	7	0	Chews tobacco	2	0	0	0	elevated cholesterol	Rosuvastatin	0	2 first cousins with CF
1980-10-11	Cauc/White	1 (sab on CC)	0	PCOS,HTN	Type II DM	obesity BMI 47	Route Delivery driver	Outside	0	0	1	0	0	2	0	0	0	Cholecystectomy 10 years ago	0	0	MGF heart issues
1980-10-28	Cauc/white	0	0	AMA	Primary infertility	PCOM	Driver fed ex	inside	18	0	0	quit 2019	0	2	0	0	0	0	0	0	0
1981-01-01	Asian	1	0	Irregular cycles	Male factor		laborer	Outside	2	0	11	2	0	0.3	0	0	0	0	0	0	0
1981-03-08	Hispanic/cauc/white	0	0	S/P BTL and RSO for ectopic	AMA, BMI 37.7	4 scxns, menorrhagia	Not listed	not listed	0	0	0	0.1 (one per month)	0	1	0	0	0	0	0	Calcium, Herbal T	0
1981-03-24	Cauc/White	2 (1sab & current preg)	0	Pregnant			Self employed photography	inside	1	0	0	0	0	4	0	0	0	GERD	Omeprazole, sucrafate	Fertility blend men, Vite E and C	0
1981-04-21	Cauc/white	0	0	PCOS	Male factor		Commercial airline pilot	inside	2.5	0	0	0	0	2.5	0	possible low level radiation - pilot	0	0	0	0	0
1981-06-24	Cauc/white	0	0	Primary infertility	DOR	Adenomyoma, previous IVF x 3	IT analyst	inside	1	0	0	0	0	2	0	0	0	0	0	MVI, Vitamin D	0
1981-10-24	Cauc/White	1 (SVD)	0	Lean PCOS vs hypothalamic dysf			Attorney	inside	8	0	0	0	0	3	0	0	0	0	0	0	0
1981-11-09	Cauc/white	0	0	Primary unexplained	AMA		Cement driver	inside	4	0	0	0	quit chewing 3 months prior, gained 80 lbs	0	0	0	0	Overweight,stress	0	0	0
1981-11-09	Cauc/White	0	1	PCOS			It consultant	inside	5.5	0	0	0	0	1	0	0	0	0	0	Melatonin	F color blind
1981-11-12	Cauc/White	3 (1 csxn, 2 sabs)	0	Secondary infertility	male hypogonadism	Glucose intolerance, overweight	Driver for US Foods	inside	0	0	0.5	0	0	2.5	0	0	0	ED and Decreased T, HTN, Gout, Injury testicle hospitalized	HCTX, Benazepril, Hydrolasone, potassium, omeprazole	mens one a day vit, ferrous sulfate	0
1981-11-21	Cauc/white	5 (5 sabs) she had 3 term babies with different partner	0	RPL	Hypothyroidism	S/p Left salpingectomy	Service advisor	inside	2.5	0	0	0	0	3	0	0	0	Shoulder surgery	0	0	Ataxia, M sabs
1982-03-05	Cauc/white	0	0	Male factor	Tubal disease		Wind site manager: office	inside	0	0	4	0	1 can/week	2	0	0	0	0	0	0	PGF pancreatic ca, Heart disease F, PGF, DM Father, B with Gluc intolerance & male factor
1982-04-14	Cauc/white	0	0	Irregular menses	male factor		Parole officer	inside	6	0	0	0	0	2	0	0	0	GERD	Omeprazole	0	Father with DM, Heart disease
1982-05-07	Cauc/White	1 (SVD)	0	AMA/DOR	Obesity (BMI 60)	Tubal disease	Daktonics tech support advisor	inside	5	0	0	quit 2006	0	10	0	0	0	0	0	0	Brother & sister-in-law infertilty
1982-07-04	Cauc/White	0	0	Male Factor	Ulcerative colitis	migraines	PC specialist	inside	0	0	0	0	0	0	0	0	0	Chlamydia 2010	0	0	0
1982-07-22	Cauc/White	2 (c-sxn, chem)	0	RPL	Male with translocation	Male factor	CRNA	inside	0	2	0	0	0	0	0	Wears lead shield for xrays	0	Psoriasis, eosinophilic esophangitis	Theracumin HP, Fertil Aid, L Arg, Fish Oil, MVI, Glucosamine, Folate, Obiquinal, chondroitin, claritin	see above	M color blindness
1982-07-24	Asian/Afghan	3 (sabs x 3)	0	RPL	AMA/DOR	Uterine anomaly (septate)/BMI 31	Inspector showplace cabinets	inside	0	0	0	0	0	2	0	0	0	ear drum perforation	0	0	Bwith 2sabs and 3 healthy babies
1982-09-12	Cauc/White	0	1	Male factor	PCOM	Obesity	Dept Manager Menards	inside	20	0	0	quit 2015	0	2	0	0	0	0	0	0	0
1982-09-20	Cauc/White	2 (csxn, Sab)	0	AMA/DOR	Male factor		Naval reservist	inside	1	1	1	0	0	2	0	Workplace	workplace	GC - 2010 , HPV - 2010, Prostate infection, mullerian duct remnant and cyst with hematospermia	Cymbalta, Gabapentin, ibuprofen, tylenol, Miralax	MVI, Green tea	F with prostate ca, m with uterine ca, mgm Type 2 DM
1982-11-20	Cauc/White	0	0	Primary infertility	Endometriosis/dermoid/PCO	teratozoospermia	Dept Mgr - walmart	inside	10	0	0	0	0	2	0	0	0	0	0	0	0
1982-12-12	Cauc/White	1 (sab)	0	Male factor varicocele			Program tech/farm service agency	inside	8	0	0	0	0	1	0	0	0	0	0	0	F and Self color blind, GF with heart disease, GM with DM, M with Breast ca, M Aunt with Stillborn, B with infertility
1983-02-18	Cauc/White	0	0	Male factor	Lean PCOS		Loan officer	inside	7	0	0	0 quit 2005	0	0	0	0	0	0	0	0	Sister with scoliosis
1983-04-08	Cauc/White	0	0	DOR	Endometriosis	Primary infertility	Contractor	Outside	1.5	0	1.5	0	0	5	0	0	Workplace	0	0	0	nephew with heart defect
1983-04-12	Asian/Indian	0	0	AMA/DOR	Male factor - oligospermia		Physician	inside	1	0	0	0	0	0	0	0	0	0	0	0	0
1983-05-13	Cauc/White	0	0	Primary infertility, Possible PCOS	Hx of PE on OCP	AMA	Sales Engineer	inside	2	0	2	0	0	1	0	0	0	0	0	0	Father with aortic dissection and abnormal vasculature, GM M and B with deafness/blindness.
1983-05-22	Asian	4 (1 csn and 3 sabs)	0	RPL	possible DOR/AMA	alpha thal carrier	IT	inside	0	0	0	0	0	1	0	0	0	0	0	0	HTN F and Mother, grandparents DM.
1983-06-21	Cauc/White	4 (1 term and 3 sabs)	0	DOR/AMA	RPL		Overhead door	inside	1.5	0	0	0	0	2	0	0	0	0	0	0	0
1983-07-28	Cauc/White	0	0	Endometriosis/possible tubal	Possible Male factor	Possible tubal disease	Truck Driver/ owner operator	Inside	6	0	0	0.5 ppd x 20	0	3	0	0	Outdoor work southern states	Multiple sclerosis (relapsing/remitting), chlamydia 2002	Capaxone (glatiremer acetate) 3x/week	Vit D, B12	F & uncles with PCKD, Self color blind
1983-08-06	Cauc/white	2 (sabs)	0	RPL	PCOS	Male factor	Delivery driver for fed ex	inside	0.5	0	0.5	quit 7 years ago	0	2	0	0	workplace	allergies	claritin d	0	0
1983-08-22	Cauc/white	3 (1 ectopic mtx, 2 sabs)	0	RPL	Endometriosis/Dysmenorrhea		Farmer/outside sales/malloy electric	Outside	10	0	0	0	2 cans/wk	0	0	workplace	0	prostate infection	0	0	0
1983-09-28	Asian/American	1 (sab)	0	Unexplained secondary (sab)			Construction	Outside	0	0	0	0	0	2	0	0	workplace	0	0	0	Aunt with heart defect birth, 2 M aunts with endometriosis
1983-10-04	Cauc/White	1 (SVD)	0	Secondary infertility	DOR	Possible Male factor	HSE MGR	Inside	1	0	0	quit 2010	1/2 can/day	2.5	0	0	0	Decreased libido,Inguinal hernia, T&A	0	Shakeology	MGF HTN stroke, MGM HTN, F and PGF skin ca, FHx Breast ca and PGF huntingtons'
1983-10-11	Cauc/White	0	0	Male factor - teratozoospermia	PCOS		Marketing supervisor	inside	24	0	6	20 cigs x 15 years	0	6	0	0	Hot tubs regular use	HTN, Hx UTI, Hernia Surgery X2, high glucose, high cholestrol	0	Fertil Aide	0
1983-11-02	Cauc/White	0	0	RPL	Male factor		Accountant	inside	0	0	0	0	0	3	0	0	0	0	0	0	0
1983-12-11	Cauc/White	0	0	PCOS	Graves disease	Male factor	HVAC	inside	1	0	0	1 ppd x 10+ years	0	2.5	0	0	0	HTN	amlopidine/lisinopril	0	0
1984-01-09	Cauc/White	4 (1 stillborn, 3 preterm csxns)	0	S/P BTL	3 Preterm births(29,26, 25 wks)	CHTN	Rancher	Outside	2	0	0	0	0	0	0	0	0	Hernia surgery	0	0	Sister infertility
1984-02-03	Cauc/White	0	0	RPL (different partner)	male factor		Truck Driver	inside	0	0	4	0	0.5 per day	1	0	0	work	Kidney stone, HTN	Lisinopril, HCTZ	0	0
1984-02-15	Cauc/White	2 (1 sab and 1 FT)	0	PCOS	AMA		IT Mgr USD	inside	1	0	0	0	0	2	0	0	0	HTN, Suspected Marfans, Depression	Atenolol, buproprion, trazadone	Concepcion for men	Father color blind, Sister did IVF
1984-05-03	Cauc/white	0	0	PCOS	Morbid obesity/gluc intolerance	AMA, h/o chlamydia, hx of endometrial hyperplasia, ho gastric sleeve	Teacher	Inside	0	0	0	0	0	1	0	0	0	HTN, IgA kidney dz, gout	Lisinopril	0	0
1984-05-08	Cauc/White	G2P1 (sab, c-section)	0	Ashermann's	Irregular PCOS	Low T4	System Engineer	Inside	1	0	0	0	0	1	0	0	0	Genital Warts 2006, 2009	0	0	F with LN Ca and HTN
1984-05-19	Cauc/white	0	1	Primary unexplained	AMA		Realtor	inside	0	0	1	0	0	2	0	0	0	0	0	Protein powder, Vits	0
1984-06-21	Cauc/White	1 (csnx)	0	Endometriosis			Health Care administrator	inside	3	0	0	0	0	2	0	0	0	Hernia surgery, ADD	Vyvanse, Stratera	0	0
1984-06-30	Cauc/White	2 (csxn, 1 sab)	0	Hypo hypo	PCOS (lean)		Client rep bank	inside	5	0	3.5	0	0	0	0	0	0	HPV 2008, Hernia surgery	0	Prostate and Virility Supp GNC, MVI	0
1984-07-02	Cauc/White	0	2	male factor s/p vasectomy x 6 years (2015 reversal)			1st Co-OP applicator	Outside	0	0	5	3 x 10 years - quit	3.5 cans/week	5	0	0	0	Overweight	0	0	HTN
1984-07-30	Cauc/White	0	2	Endometriosis s s/p Hyst and BS			Accountant	inside	0	0	1	0	0	1	0	0	0	Deviated septum	Azelastone HCL nasal spray	0	0
1984-08-13	Cauc/White	0	0	PCOS			Farmer and Truck driver	Outside	0	0	0	0	0	1.5	0	0	0	0	0	0	0
1984-09-09	Cauc/white	2 (sab & PUL probable IUP)	0	PCOS	RPL teratozoospermia	Ashermann's (mod-severe)	MWD-drilling oil rig	Outside	0.5	0.5	0.5	0 quit	Chews X 19 yrs: 3-4 nic pouches per day	0.5	0	oil rig	0	HSV oral, HTN no meds	Motrin prn	0	2 sisters with PCOS
1984-10-07	Asian Indian	0	0	Primary infertility	PCOM	Male factor	Post doc GI Microbiome	inside	0	0	0	0	0	0	0	0	Hot tubs	Hypogonadism, Occ ED	T cyp stopped sept 2019	0	0
1984-10-30	Cauc/white	0	0	Endometriosis	PAD	Male factor	Pastor	inside	4.5	0	0	0	0	2	0	0	0	0	0	0	heart? Parents had infertility
1984-10-31	Cauc/White	0	0	primary unexplained			Farmer	Outside	4	1	3	0	0	0.5	0	Herbicides on golf course X 8 years	0	0	0	0	0
1984-11-06	Cauc/white	0	0	Primary infertility	Male factor	Dysmenorrhea/anxiety/depression/hx thrombocytopenia	Elementary assistant principal	inside	4	0	0	0	quit using nicotine lozenges	1.5	0	0	0	Allergies	0	Omega3, probiotic	MGF with CHF, F HTN, P and M GPs with dementia
1984-12-05	Cauc/white	0	0	Unexplained Primary			Field Tech AB Business	Inside	0	0	1	0 quit 10 yrs ago	0	2	0	0	0	HTN, Glucose intolerance, Kidney stones, Hernia surgery	Atorvastatin, Lisinopril, Jardiance, MVF	MVI	Kidney disease, PGF with pancreatic Ca, M bladder ca, Father ALS, PGM unknown kidney disease
1985-01-25	Hispanic/Cauc/white	0	0	PCOS	Hypothyroidism		Welder	inside	5	0	1	0	0	1	0	0	Workplace	0	0	0	0
1985-02-14	Cauc/White	0	4	Male factor			Farmer	Outside	10	0	0	0	0	1	0	0	0	0	0	Vit, daily apple cider vinegar	Mgf hole in heart, F color blind
1985-02-25	Cauc/white	0	0	Unexplained infertility			Sales - Sunbelt Rentals	Inside	3	0	0	0	0	2	0	0	0	HTN	Lisinopril	0	0
1985-03-04	Cauc/White	0	0	Tubal Factor	AMA		Software programmer	inside	1	0	0	0	0	1	0	0	0	HTN resolved weight loss	Zyrtec and Nasocort	0	0
1985-04-05	Cauc/white	0	0	Male factor	Possible DOR/AMA	Hx long vag septum	VP of related sales	inside	5	0	1.5	0	0	2	0	0	0	0	0	daily mvi	0
1985-06-15	Cauc/white	0	0	Tubal Disease			Attorney	inside	0	0	0	0	0	4	0	0	0	Anxiety	Citalopram, Buspirone	0	0
1985-06-26	Cauc/White	3 (sab, SVD, Csxn)	0	Endometriosis	PCOS	Male	Maintenance	inside	0	0	0	0	0	1.5	0	0	0	Hernia surgery, Staph infection right knee X2	0	0	GM with Cancer
1985-07-08	Cauc/White	0	0	Endometriosis	Primary Infetility	BMI 28.67	Plumber	inside	0	0	14	0 quite 1/2 year ago. Vapes.	0	2	0	? Plumber	0	0	0	0	M uncle color blind, sister with PCOS, F cousin with cancer
1985-08-15	Cauc/White	0	0	Primary Infertility	Male factor	PCOM	Middle school principal	inside	4	0	2	0	0	3	0	0	0	0	0	0	0
1985-08-26	Cauc/White	2(csxn at 24 weeks, csxn 39wks)	0	c-sxns	possible male factor		Farmer	Outside	0	0	0	0	0	4	0	0	0	Diabetic; HgbA1C-6.9	Tresiba	0	0
1985-09-05	Cauc/White	0	0	Primary infertility	PCOS	Obesity bmi 39.64	Farmer/crop agent	Outside	0	0	0	0	0	1	0	0	Workplace;farmer	Kidney stones	0	0	M few sabs
1985-09-07	Cauc/white	5 (1 term and 4 sabs)	0	RPL	Male factor: low libido		Occupational rehab specialist VA	Inside	5	0	4.5	4/year	0	1.5	0	Previous job lawn chemicals x 4 years	0	ED - trouble maintaining erection and ejaculating, HTN?, low testosterone	Paroxetine, wellbutrine, allergy med	0	F and self heart murmur, F MI in 40s, sister ?, M infertility
1985-09-20	Cauc/White	0	0	PCOS	tubal disease	Obesity	IE tech	inside	1	0	0	quit	0	2.5	MHJ rare	workplace	workplace	0	0	0	0
1985-09-22	Arabic/cauc/white	0	0	PCOS	S/P RSO for teratoma	Obesity	Assembler/larson manufacturer	inside	0	0	0	0	0	0	0	0	0	0	0	0	0
1985-10-02	African American	0	0	Donor for patient		HTN, obesity	None	none	0	0	0	0	0	?	occasional MHJ	0	0	Fx arm	Prilosec, Calcium	Calcium	DM, Asthma, Stroke
1985-12-16	Cauc/White	6 (3 c-sxns, 3 sabs)	0	PCOS	Endometriosis	Male factor/RPL	Semi-truck driver	inside	0	0	0	1 ppd x15	0	12	0	0	0	Prostate infection, Degen Disc dz, inflamed joints	Excedrin Prn	0	Their 2 kids with learning difficulties
1985-12-25	Cauc/White	0	0	PCOS	Irregular cycles	Male factor	Warehouse worker	inside	0.5	0	0	12 x15 years	0	6	0	0	0	DM, Elevated cholesterol, Type 1 DM	Novolog, Toujeo, Atorvastatin	Fertility Blend	Brother died within hours birth-lung issue, Aunt skin ca, F with DM HTN, elevated cholesterol
1986-01-10	Cauc/white	0	0	Primary infertility	male factor	Fhx Breast ca	Direct support professional	Inside	0	0	0	3.5 cigs/day	0	0	0	0	0	0	0	0	0
1986-02-07	Cauc/White	0	0	AMA	obesity	Glucose intolerance	Avera Data Analyst	inside	0	0	0	0	0	4	0	0	0	Hypothyroidism, Gout, Obesity, anxiety	Synthroid, buproprion, allopurinol	0	0
1986-04-11	Cauc/White	3 (1 sab & 2 svds)	0	Secondary infertility	DOR		Teacher	Inside	1	0	1	0	0	0.5	0	0	0	Migraines	propanolol	MVI	0
1986-04-13	Cauc/white	2 (csxn and sab)	0	PCOS	secondary infertility	male factor	Corporal Sheriffs office	inside	0	0	1.5	0	0	2.5	0	0	0	0	0	IsAgemix natural accelerator	0
1986-07-08	Cauc/white	4 (1 full term and 3 sabs)	0	RPL	Graves/Hashimotos	asthma, elevated AST	Independent consultant	inside	2	0	0	0	0	0	0	0	0	Bladder/penis surgery as child	Flonase, zyrtec-d	0	Sister 3 sabs and 3 kids
1986-07-14	Cauc/White	0	0	PCOS			Welder	inside	0	0	0	0	quit 2014	2	0	Welder	Welder	0	0	0	MGM with melanoma, MGF kidney and skin ca, M aunt ovarian ca
1986-09-18	Cauc/white/Native American	0	1	Primary infertility	male factor	type 1 DM	Farmer & applicator	Outside	0	0	0	0	0	2	0	Chemical exposures applicator	0	0	0	0	F color blind
1986-09-19	Cauc/White	1 (Sab at 20 wks)	0	PCOS	Male Factor		Service mgr/diesel technician	inside	1	0	1	0	0	0	0	0	0	0	0	0	0
1986-11-18	Cauc/White	3 (2 svds, 1 ectopic salpingectomy)	0	secondary infertility	s/p r. salpingectomy for ectopic		Ag Technician	Outside	0	0	0	7.5 x 10 yrs	0	1.5	0	workplace	workplace	Hernia sugery, PCKD	Loratadine	fish oil	PCKD: GM, S, B, F; Cousin blindness, self color blind
1986-12-04	Cauc/White	0	0	Male factor			Correction officer	Inside	1	0	0	0	0	1.5	0	0	workplace	Varicocele, DM, Asthma, HTN, Right inguinal hernia repair 2007	Lisinopril, Qvar Inhaler, Proair HCA, Novolog insulin pump	Fertility Blend, Fish oil, Protein powder	HTN both parents, B aortic valve regurg: bicuspid valve
1986-12-23	Cauc/White	2 (csxn, sab)	0	Secondary infertility	Male factor	DOR	Accountant	inside	0	0.5	0.5	0	0	2.5	0	0	0	0	0	Vit, Fertility Blend, Omega 3	0
1987-01-11	Caucasian	1	0	Irregular cycles	Male factor	Possible tubal disease	Forklift operator	inside	0	0	3	0	0	2	0	Used to work radiation	0	some ED, Hx UTI, psych	Latuda,zoloft, DHEA, Lithium Prazorin, doxepin, melatonin, Loratadine	0	0
1987-02-20	Cauc/White	1 (sab)	0	Secondary infertility, unexplained			Speech Therapist	inside	15	1	1	0	0	1.5	0	0	0	asthma	Ventolin	0	brother with learning problem, mother with 2 sabs
1987-03-24	Cauc/white	0	0	PCOS	Obesity BMI 32.23	Hx CIS cervix	Mortgage banker	inside	3	0	3	0	0	2	0	0	0	0	0	0	0
1987-09-07	Cauc/White	1 (sab)	0	PCOS	secondary infertility		Carpenter	Outside	6	0	4	0	0	1	0	0	0	0	0	Dottera	P unc & 2 Paunts with Muscular dystrophy
1987-09-08	Cauc/White	3 ( del and 2 sabs)	0	RPL	Preeclampsia del at 35 wks		foreman deweys lawn care and landscaping	Outside	0.5	0	0	6 x 13 years	0	1.5	0	Workplace	workplace	Headaches	0	0	0
1987-09-17	Cauc/white	0	0	Male factor	Primary infertility		Drafter	inside	2.5	0	0	0	0	1.5	0	0	0	increased cholesterol, asthma	Lipitor, fish oil, lipoic acid, albuterol, fluonase, zyrtec	MVI, Vit E and C	F etohism and cirrhosis
1987-11-06	Cauc/White	2 (sab, Full term)	0	Male factor	secondary infertility	obesity	Engineer	inside	1	0	0	0	0	1	0	0	0	0	0	MVI	0
1988-02-09	Cauc/White	1 (csnx)	0	PCOS	Secondary infertility	Mild ED	Corporate counsel	inside	0	0	21	0	0	3.5	0	0	0	0	0	0	Brother heart defect - deceased
1988-02-10	Cauc/white	0	0	Primary infertility	Husband with hereditary spherocytosis	Hx ovarian cystectomy	Farmer	Outside	0	0	0	0	0	0	0	Pesticides/herbicides	0	Herediatary spherocytosis, Asplenia	Folic acid, Vit D	0	Hereditary spherocytosis: F, B, S; GM with DM, B with HTN
1988-04-19	Cauc/White	5(2 full term, 3 sabs)	0	RPL x 3		? Long QT	Farmer	Outside	0	0	0	0	0	0	0	yes	0	Crohns	Zyrtec,iron, stelara	0	GF with panc ca, GM lung ca, MGF sclerosis of liver
1988-04-28	Native American/Cauc/White	2(sab and Ectopic)	0	tubal disease	male factor		Research scientist/Sab biotherapy	inside	2	0	0	0	0	2	0	work	0	Acid reflux, Allergies	Omeprazole, cetirizine, pseudoephedrine	Vit D	P cousin with CP, Sister with Sab
1988-05-20	Cauc/White	1	0	Right ovarian cyst? Dermoid	male factor	Secondary infertility	Engineer: hydro extrusion	inside	1.5	0.5	0	0	0	2.5	0	0	0	Varicocele repair in 2015 and conceived	0	Fertil Aide	CF in cousins daughter
1988-06-01	Cauc/white	1 (SAB)	0	Secondary unexplained	0	0	Commodities broker	inside	5	0	0	0	Quit 4 years prior	1	0	0	0	Leukocytospermia tx abx	0	MVI/Fish Oil	GF with stroke
1988-06-03	Cauc/White	0	0	Primary unexplained	possible ovulatory dysfunction	Obesity BMI 34.2	Machine specialist	inside	0	0	0	0	0	1.5	0	0	0	Asthma	Albuterol	0	Infertility: brother, uncle, aunt
1988-06-27	Cauc/White	5 (1 term, 4 sabs	0	RPL	Husband balanced translocation	secondary infertility	Commodity broker	inside	4	0	1	0	0	1	0	0	0	0	0	0	B Sabs x2
1988-07-07	Asian/Indian	0	0	Primary unexplained			Computer programer	inside	0	0	0	0	0	0	0	0	occasional Hot tub	0	0	0	0
1988-07-07	Cauc/White	1 (csxn)	0	PCOS	Male factor		Surveyor	Outside	1	0	1	0	0	1	0	0	Workplace: outside	Kidney stones, concussion	0	0	Colon Ca: PGF
1988-08-23	Cauc/White	0	0	Male factor	She has Type 1 DM, Celiac, lactose intol		Lab technician	inside	1	0	0	0	0	1	0	Ethidium bromide	0	0	0	MVI, Fertil Aid	Twin brother had encephalocele, ASD, TE fistula; Brother, M uncle, cousins with Type 1 DM, PGM with Parkinsons, Brother with low sperm count
1988-09-04	Cauc/white	1 (chemical preg)	0	Secondary infertility	Male factor, fhx of breast ca		Farmer	Outside	4	0	0	0	uses daily	1.5	0	0	0	0	0	0	Heart dz: father mi and increased chol., M with endometriosis
1988-09-08	Cauc/White	3 (sabs)	0	RPL	Suspected adenomyosis		Sales - Land o Lakes	inside	5	0	0	0	0	3	0	0	0	0	0	Vitamin E	0
1988-09-30	Cauc/white	0	0	S/P BTL			2nd assist mgr hyvee	inside	0	0	0	1 ppd X 10 yrs	0	1	0	0	0	Depression	Sertraline, amitryptiline, fluoxetine	0	F and M HTN
1988-10-15	Cauc/White	1 (sab)	0	Male factor hypo hypo			RN	Inside	2.5	0	0	0	3 dips/day	2	0	0	0	0	0	Zinc, Vit D, Protamine, MVI	0
1988-11-28	Cauc/White	0	0	PCOS	male factor		Electrician	Inside	1	0	1	0	0	1	0	0	workplace heat	WPW syndrome, Urinary blockage-surgery, pancreatitis	Flonase, allegra	0	0
1988-11-29	Cauc/white	0	0	PCOS	Primary Infetility	Septate uterus	Agronomy applicator	Outside	1	0	0	0	0	4	0	0	0	Hernia surgery, Sarcoma - surgery only, no rad or chem	0	0	M infertility
1988-12-20	Cauc/white	0	0	PCOS	Male factor	Dysmenorrhea/dyspareunia	Ag sales/farming	Outside	0	0	0	0	0	7.5	0	0	0	Anxiety	Zoloft	0	M cousin azoospermia
1989-01-01	African American	1	0	Male factor	tubal disease		Not listed	none	0	0	0	Yes (a lot)	0	7.5	0	0	0	MVA with facial injuries	0	yes	0
1989-03-15	Cauc/White	0	1	PCOS	Left ovarian cyst		Warehouse worker, oil refinery, delivery driver	Outside	1	0	0	0	0	<1	0	Workplace X 1 year coal mine	workplace	htn	lisinopril, celecoxib, trazadone	0	sister infertility
1989-03-25	Cauc/White	0	0	Endometriosis	Irregular menses	male factor	Farmer	Outside	0.5	0	0	0	0	1	0	workplace	0	Unilateral undescended testicle	0	fish oil, Vitamin D	high cholestrol
1989-03-26	Cauc/White	2(sab and fullterm)	0	Tubal disease	PCOS, incompetent uterus	Male factor	Sales titan machines	inside	2	0	0	0	0	0	0	0	0	HTN no meds	0	0	B with bicuspid heart valve
1989-07-12	Cauc/White	1 (sab)	0	Secondary infertility	DOR	Male factor, yellow nail syndrome, low t4	Farmer	Outside	4	0	0	0	0	6	0	0	0	0	0	0	0
1989-07-26	Cauc/White	1 (SVD)	0	PCOS			self employed truck company	inside	0	0	0	20 X12 yrs	0	0	0	workplace	workplace	0	0	0	PGF with Panc Ca, All 4 P aunts with breast ca
1989-08-14	Cauc/white/cajun/french canadian	0	0	Male factor	glucose intolerance		Gatekeeper	Inside	0	0	0	quit 1.5 years ago	0	1	0	0	0	MVA 2014, obesity	0	0
1989-09-08	Cauc/white	2 (sabs)	1 (VIP)	RPL	Melanoma	Anxiety/depression	Electrician	inside	24	0	0	0	quit	2	0	0	workplace	0	0	Melatonin	Sister with 2 sabs & 1 ectopic & 1 successful, Pyloric stenosis
1989-09-10	Cauc/white	0	0	Primary unexplained			Project mgr	inside	1	0	0	0	0	0.5	0	0	0	Allergies	Claritin D	Fish oil, Advocare	GF prostate Ca
1989-10-28	Cauc/white	0	0	male factor	subclinical hypothyrodism		Landscaping	Outside	4	0	0	0	chews intermittenly	2	0	0	workplace	Performance anxiety, saw urology- sildenafil; ED	Sildenafil	fertility blend	2nd cousin with dwarfism
1990-01-02	Cauc/White	0	0	severe male factor	probable PCOS		Farmer	Outside	1.5	0	0	15	used to but stopped	2	0	0	0	0	0	one a day PNV	0
1990-01-08	Cauc/White	0	0	Male factor	Primary infertility		Left blank	?	0.5	0	0.5	0 quit may 2018, uses Ecigs	0	1	0	0	0	0	0	Vitamins	0
1990-01-23	Cauc/White	0	0	PCOS			Civil Engineer	inside	1	0	0	0	0	1	0	0	0	0	Finasteride	0	Brother schizophrenia
1990-02-08	Cauc/White	2 sabs	0	RPL	PCOS		Analytics Manager	Inside	1	0	0	0	0	0.5	0	0	0	Hx partial testicular torsion	Claritin	MVI	His sister with anencephaly & sab
1990-02-13	Cauc/White	0	0	Male factor	PCOM		Engineer	inside	2	0	4	0	0	3	0	0	0	0	0	MACA, testosterone boost	Sister with Heart murmur
1990-02-14	Cauc/White	0	0	PCOS	Male factor	Dysmenorrhea/dysp	Teacher	inside	6	0	2	0	0	1.5	0	0	0	HTN	0	0	Color blind - self, cousin,GF, F with hemochromatosis
1990-03-27	Cauc/white	0	0	Unexplained			Tech service	inside	0.5	0	0	0	0	2	0	0	0	0	0	0	0
1990-03-30	Cauc/white	0	0	primary unexplained	possible DOR (AMH 0.67)		Elementary teacher	inside	3	0	0	0	0	1	0	0	0	0	0	0	DM in family, MGF parkinsons
1990-06-20	Cauc/White	1 (csxn)	0	secondary infertility	obesity	possible male; hirsutism	Maintenance supervisor	inside	0.5	0	0	0	0	1	0	0	0	0	0	0	Sister with infertility, uterine didelphys
1990-08-21	Cauc/White	0	0	S/p BTL	HTN during preg, 3 cxns	BMI 27.8	Farmer	Outside	0	0	0	0	0.1 (1 can/6months)	1	0	0	0	0	0	0	0
1990-08-23	Cauc/White	1 (Sab)	0	PCOS			Diesel mechanic	inside	1	0	0	0	0	2	0	0	Workplace	Dyslexia	Mucinex, Allega D, Vit		0
1990-09-11	African American	0	0	Irregular Cycles	male factor	PCOS	USAF	Inside	2	0	0	0 (quit 2012)	0	0	0	0	0	Sickle cell trait, G6PD def., Low Fe	Fe supplement	0	Father sickle cell disease
1990-10-20	Cauc/White	0	0	Carrier of NF1 from PGTM			Operations banking	inside	5	0	3	0	0	1	0	0	0	Left inguinal hernia repair	0	0	infertility in aunt
1990-11-14	Cauc/White	3 (sabs)	0	RPL			Sales associate billion auto	inside	2	0	2	0	1 can/week	1	0	0	workplace in summer	Sarcoidosis, spinal cord injury 2008, UTI	0	0	MGM DM, Sister with Wilms tumor and leukemia
1990-12-06	Cauc/White	1 (sab)	0	Secondary infertility	PCOS	obesity	Farmer	Outside	12	0	0	0	0	1	0	workplace	workplace	HTN, Hypothyroidism, high cholesterol	Metoprolol, LT4, Simvastatin	0	Uncle deafness/blindness, infertility
1990-12-24	Cauc/white	0	0	Primary infertility	mild endometriosis	Male factor	Farmer	Outside	12	0	0	0	Used to but quit	1	0	Herbicide and pesticide	0	0	0	0	Pcousin with unknown birth defect - dead at 10
1991-01-01	Cauc/white	G4P1A3	2 (1 birth and 1 sab)	RPL			Owner Johnson's Proclean	Inside	0	0	0	0	0 quit 5 years ago	1	0	workplace	0	Hernia surgery - epigastric	Pantoprazole, Fluoxetine	Fish oil, MVD, Tamaflex complete	0
1991-01-21	Cauc/White	0	0	Lean PCOS	Mild Male factor		Business Mgr: new holland	inside	4	2	2	0	0	2.5	0	0	0	Hernia surgery	0	MVI, Fish Oil, Ca, Fertil blend, Melatonin prn, whey protein	0
1991-02-14	Cauc/White	0	0	Primary infertility	Pelvic pain	psoriatic arthritis on humira	Farmer	Outside	1	0	0	0	0	0.5	0	Mild crop chemicals	workplace in summer	Depression, Hx premature ejac, UTIs as child	0	Vit C, MVI, Probiotic	adopted
1991-04-26	Cauc/white	0	0	Irregular menses	male factor		Autobody repairman	inside	10	0	0	0	0	2.5	0	0	0	Left microscopic varicocelectomy	0	0	F Pancreatic ca, sister CC with first baby
1991-04-30	Cauc/White	0	0	Primary infertility	Bordeline DOR	Dysmenorrhea	Optometrist	inside	1	0	0	0	0	2	0	0	0	Symptomatic scrotal hydrocele	Loratadine 10 mg/day	0	M aunt with retinitis pigmentosa
1991-07-01	Cauc/White	0	0	Male factor			Truck Driver	Inside	1	0	0	0	0.3 can/day	1.5	0	0	0	Hernia repair into scrotum during surgery	0	0	0
1991-07-02	Cauc/White	1 (SVD)	0	Secondary infertility	PCOS, Obesity	CHTN	CNC Machinist/Farm Hand	Outside	0	0	0	0	0	2.5	0	0	workplace in summer	0	0	0	Father heart defect at birth
1991-07-05	Cauc/white/french canadian/cajun	0	0	Irregular cycles	Male factor		Air Traffic controller FAA	Inside	2.5	0	0	0	Chews: quite 1 month before	1.5	0	0	0	0	0	0	0
1991-07-30	Cauc/White	0	0	PCOS	obesity		Parks supervisor	Outside	4	0	3	0	0	2	0	0	workplace in summer	0	0	Mens health vit, Vit C	0
1991-09-15	Cauc/White	0	0	Male factor	PCOS	Obesity	Lab Tech	inside	1	0	0	0	0	1	0	0	0	HTN, GERD	Lisinopril, Omeprazole	0	Cousin with SMA
1991-10-24	Cauc/White	1 (SVD)	0	Secondary infertility	bordeline Male factor		Farmer	Outside	0	0	1	0	0	1	0	0	workplace	1/8/20 LIC	0	0	Sister heart defect at birth
1992-01-08	Cauc/White	0	0	PCOS	Primary Infetility		Mechanic	inside	0	0	0	0	0	1	0	0	0	Acne	Bactrim bid	0	M heart defect, sister PCOS, parents trouble conceiving
1992-03-06	Cauc/white	0	0	Secondary infertility (different partner)	DOR Bordeline low AMH	male factor	Climate business mgr	inside	10	0	0	0	0	1	0	0	0	0	0	0	Father with azoospermia, he was conceived with donor
1992-04-27	Cauc/White	0	0	PCOS	Male factor		Teacher	inside	0.75	0	0	0	0	0	0	0	0	ADD	Focalin	mvi, coq10,fenteacid	0
1992-07-15	Cauc/White/Amer Indian/Asian American	2 (sab & ectopic)	1	secondary infertility	s/p r. salpingectomy for ectopic	male factor (morph 3%)	Salesman	inside	0	0	0	0	0	2	0	0	0	0	0	folic acid, zinc	0
1992-07-23	Cauc/White	0	0	Primary infertility	teratozoopermia		Sales/lift pro equip	inside	0.5	0	0	0	0	0	0	0	0	Hernia repair 2010	0	0	parents 5 years infertility
1992-08-19	Cauc/White	2 (sabs chem)	0	RPL	PCOS	low T4	Painter	Outside	5	0	0	10 quit until 2017	0	2	occasional Cocaine	0	0	0	0	0	0
1992-09-15	Cauc/White	0	0	Primary infertility	male factor		Hydroblaster	Outside	3	0	0	0	chews	1	0	workplace	workplace	0	0	0	PGF with prostate Ca
1992-10-01	Cauc/White	1 (letrozole and IUI)	0	PCOS			Mechanical Enginner	inside	8	0	0	0	0	1	0	work	0	0	0	0	0
1992-10-19	Cauc/white	0	0	Primary	possible male factor	possible endometriosis	mail carrier USPS	Outside	0	0	0	0.1 rare cigar	0	1	0	0	0	0	Paroxetine, omeprazole	0	0
1993-01-02	Cauc/White	0	0	Male Factor			Married laborer	Outside	6	0	0	0	0	1	0	0	0	0	0	0	M 3 sabs, b infertility
1993-02-06	Cauc/White	0	0	PCOS	BMI 55		Operator Prinsco	inside	3.5	0	0	quit 2019	0	0	0	0	Workplace	0	0	CoQ10	0
1993-03-07	Cauc/White	1 (SVD)	0	Endometriosis	secondary infertility		Teacher	inside	1	0	0	0	0	4	0	0	0	Right inguinal hernia repair 2007	0	Fertility suppl	colon ca: MGGF and cousin
1993-06-27	Cauc/White	0	0	Tubal reimplantation			Painter	Outside	2	0	0	2	0	5	0	Paint	0	0	0	0	0
1993-09-18	Cauc/White	0	0	Male factor	Obesity (BMI 43.5)		Stans IM (ag)	Outside	0	0	0	0	0	2	0	Weed killers, pesticides(wears protective gear)	Workplace in summer	Kidney stones	0	Fertility blend men	Uncle with heart defect, Kidney stones father, brother and sister
1993-09-25	Cauc/white	0	1	Secondary unexplained			Body shop work	inside	0.5	0	0	0	Chews tobacco	0	0	workplace	workplace	0	0	0	uncle color blind
1993-10-14	Cauc/white	0	0	Primary infertiliy	DOR/Fibroid	Male factor	Fire Fighter	Outside	6	0	0	0	0	2	0	Firefighter	Firefighter	0	0	0	0
1993-12-16	Cauc/White	1 (Sab)	0	Endometriosis	tubal disease	PAD, DOR	Dept Mgr - McDonalds	inside	0.5	0.5	0.5	0	0	3	0	0	0	HTN (no meds) hernia surgery	0	0	0
1994-02-11	African American	0	1	Irregular cycles	Male factor		Production: spartan Nash	inside	0	0	0	0	0	0	0	0	0	0	0	0	0
1994-04-22	Cauc/White	0	0	PCOS	male factor		Firefighter/paramedic	Outside	5	0	0	0	0	2	0	Workplace	0	Surgery for varicocele repair	0	0	0
1994-06-09	Cauc/White	1	0	PCOS	morbid obesity	preeclampsia	Truck Driver	inside	0	0	0	0	0	1.5	0	0	0	TBI farm accident may 2018 , arthritis	Vimovo	Men's Vitamin	M and S with Sabs
1994-07-13	Cauc/White	0	0	PCOS/Obesity	R ovarian cyst ?dermoid	Male factor	Operations Farm Co-op	Outside	0.5	0	0	0	Chews tobacco	4	0	workplace	workplace	0	0	0	0
1994-11-03	Cauc/white	0	0	PCOS	Gluc Intol	BMI 28.9	Manufacturing Engineer	Inside	2	0	0	0	0	0	0	0	0	0	0	0	0
1994-11-16	Cauc/White	0	0	PCOS	teratozoopermia		Farmer/welder	Outside	1	0	0	0	0	1	0	Workplace	workplace (heat of welding)	0	lorazepam prn	whey protein	0
1996-02-23	Cauc/White	0	0	PCOM	male factor		Farmer/Rancher	Outside	3	0	0	0	0	3	0	0	workplace	Left varicocele repair, hydrocele surgery	0	Fertility blend men, fertil Aide	0
1997-03-17	Cauc/White	0	0	Tubal dz bilateral hydros			Hardware engineer	inside	0	0	0	0	0	0	0	0	0	0	0	0	Grandparents with DM
2991-02-01	Cauc/White	1 (Sab)	1	PCOS	male Factor		Pharmacist	inside	1	2	0	0	0	1.5	0	0	Occasional hot tub	Varicocele, low vit d	0	Vit D, B12, Mg	Sister with Hypothyroidism, B RA

## Sheet: Demographics Table
		Subjects	Percentage	Mean	Min	Max	Standard Deviation
	Age			33.44	21	51	5.69
	Race
	Caucasian	185	0.885167
	Asian	10	0.0478469
	African American	9	0.0430622
	Hispanic	4	0.0191388
	Native American	1	0.00478469
	Current Partner Conceptions
	0	124	0.593301
	1	41	0.196172
	>1	44	0.210526
	Past Partner Conceptions
	0	184	0.880383
	1	15	0.0717703
	>1	10	0.0478469
	Infertility Diagnoses
	Primary infertility	38	0.181818
	Secondary infertility	171	0.818182
	Female Partner:
	Irregular cycles	13	0.062201
	Endometriosis	17	0.0813397
	Repeated Pregnancy Loss	26	0.124402
	Polycystic Ovarian Syndrome	68	0.325359
	Tubal disease	31	0.148325
	Decreased Ovarian Reserve	35	0.167464
	Advanced Maternal Age	33	0.157895
	Obesity and/or Diabetes Mellitus	38	0.181818
	Other Female Factor	20	0.0956938
	Male Partner:
	Male factor	99	0.473684
	Male Occupation
	Outdoor	55	0.263158
	Indoor	150	0.717703
	No data	4	0.0191388
	Alcoholic Drinks/week			3.6	0	36	5.37
	Beers/week			2.66226	0	30	4.6349
	Wine/week			0.100962	0	2	0.376738
	Hard Liquor/ week			0.84375	0	21	2.35207
	Alcohol Consumption Level
	None	59	0.282297
	Rare	70	0.334928
	Moderate	57	0.272727
	Heavy	23	0.110048
	Tobacco Use
	Yes	45	0.215311
	No	164	0.784689
	Average Caffeine Use			1.85196	0	12	1.66403
	Heat Exposure
	Yes	42	0.200957
	No	167	0.799043
	Radiation/Chemicals Exposure
	Yes	41	0.196172
	No	168	0.803828
	Drug Use
	Marijuana	3	0.0143541
	Other (Cocaine)	1	0.00478469
	None	205	0.980861
	Past Medical History
	None	88	0.421053
	Chronic Condition	121	0.578947
	Family History
	Infertility	18	0.0861244
	Other	95	0.454545
	None	96	0.45933

## Sheet: SA results corrected
Date of SA	Volume	Density	Motility	Morphology	RC imm	RC other	DFI TOTAL	DFI mod	DFI high	HDS	Mean DFI	ST Dev DFI	DOB	AGE
2019-11-13	0.9	94	68	7	1	14	15.9	8.2	7.7	6.9	222.9	188.3	1968-01-31	51
2020-01-27	4.3	45	73	4	2	1	12	6.4	5.6	7.6	212.2	159.1	1969-08-23	50
2019-03-25	1.6	2	6	5	<1	<1	44.6	22.6	22	13.4	348.9	258.2	1971-01-01	48
2020-01-24	1.6	112	67	6	<1	1	7.9	5.1	2.9	3.3	171.8	123.9	1971-01-01	49
2020-03-10	1	396	56	3	<1	0.5	13.1	5.5	7.6	10.1	229.8	182.8	1971-09-24	48
2020-02-10	2.4	165	56	2	1	1	22.2	10.2	12	12.7	276.7	213	1971-10-28	48
2019-07-15	3.6	128	68	7	<1	0.5	15.4	10.9	4.4	3.8	206.1	156.8	1972-09-20	46
2017-06-26	2.6	64	59	5	2	1	7.6	5.1	2.6	11.2	182.8	119.8	1973-04-27	44
2020-03-09	3.2	53	73	2	3	1	7.6	3.7	3.9	6.2	198.4	134	1973-05-02	46
2019-08-16	0.7	61	65	9	<1	1	7.1	5.3	1.8	5.7	166.6	106.8	1973-07-08	46
2017-06-16	6.3	10	51	3	2	<1	22.9	11.3	11.6	15.2	263.9	220.2	1975-03-13	42
2019-07-16	1.5	8	54	2	2	<1	13.5	10.7	2.8	5.9	181.4	131.4	1977-01-14	42
2017-04-11	0.9	16	5	0	<1	2	37.6	23.8	13.8	16.3	312.3	223.1	1977-02-01	40
2020-03-10	2.6	70	84	6	<1	1	4.5	3.4	1.1	5.8	163.6	84.1	1977-04-26	42
2019-09-28	3.8	166	54	4	<1	2	46.6	16	30.6	9.3	403.6	284.3	1977-07-28	42
2020-03-12	1.8	109	70	2	2	3	11.1	4.6	6.6	9.5	213	169.9	1977-08-25	42
2019-09-26	3.3	114	74	5	<1	1.5	6.5	3.7	2.9	10.9	182	118.1	1977-10-02	41
2017-12-26	5.6	120	74	6	<1	1	15.5	8.8	6.7	3.3	219.1	176.1	1977-10-07	40
2019-07-23	2.1	7	34	2	15	1	20.4	7.9	12.5	9.9	252.7	221.2	1977-10-17	41
2019-07-26	3.6	79	66	6	2	5	8	6.1	1.9	4.7	158	111.9	1977-10-28	41
2017-01-04	2.9	153	74	4	1	4.5	4.3	3.2	1.1	8.3	158.1	84.6	1977-12-22	39
2019-12-03	2	79	53	4	0	<1	15.6	10.4	5.2	4.7	206.3	164.3	1978-01-01	41
2019-11-21	2.3	190	66	6	<1	1	17.4	13.8	3.5	4.1	199.7	146.7	1978-04-17	41
2020-02-05	4.9	66	61	4	<1	2	17.3	8.2	9.1	13.1	228.8	197.3	1978-06-24	41
2019-07-11	2.6	35	66	5	6	6	10.5	5.8	4.7	9.1	190.7	152.4	1978-07-05	41
2019-06-14	5.3	24	52	1	2	1	41.5	20.1	21.4	11.8	354.3	264.4	1978-08-17	40
2020-01-14	2.5	36	59	4	1	0	19.1	12.4	6.6	4.5	222.5	182.3	1978-09-28	41
2018-02-05	4.5	41	72	12	0.5	0.5	13.7	9.3	4.4	4.6	190.8	160.3	1978-10-04	39
2019-07-15	1.2	198	68	2	0.5	2.5	7.2	4.3	2.9	17.1	180.3	121.9	1978-12-28	40
2019-09-10	2.6	44	49	3	0.5	1	15.1	5.9	9.2	14.4	247.2	183.5	1979-02-04	40
2019-10-11	2.5	34	74	4	0.5	3.5	11.9	7.3	4.6	10.8	200.3	148.5	1979-02-17	40
2019-07-29	3.7	158	60	4	<1	1.5	16.9	12.7	4.2	5.7	204.9	154	1979-02-22	40
2020-02-04	3	54	51	3	1	3.5	22.1	14.9	7.3	5.8	232.8	185.6	1979-06-16	40
2020-02-17	3.5	4	57	1	9	<1	30.6	12.8	17.8	9.7	301.4	246.8	1980-01-25	40
2020-02-07	3.1	35	67	3	5	2	5.5	3.7	1.7	7.5	162.8	101.7	1980-03-06	39
2020-01-24	3	79	60	6	4	3	15.1	9.2	6	8.2	204.6	174	1980-03-08	39
2018-11-12	2.2	41	57	2	1	1	13.4	5.7	7.7	18.9	236.2	180	1980-06-20	38
2019-11-25	3.8	130	63	5	<1	1	4.4	3	1.4	7.9	177.1	89.3	1980-07-10	39
2020-03-13	2.3	176	66	7	<1	1	7.3	4.7	2.7	4.6	171.6	119.1	1980-07-26	39
2019-07-12	3.7	128	70	5	2	1	13.1	7.3	5.8	5.8	213.7	159.5	1980-09-05	38
2020-03-10	5.1	147	52	2	<1	1	20	12.2	7.8	10.8	233.7	192.6	1980-10-11	39
2019-07-15	1.9	85	61	6	3	2	20.2	13.7	6.5	5.2	225.7	178.2	1980-10-28	38
2020-03-20	0.7	22	26	5	<1	<1	15.4	8.8	6.7	5	204.3	179.4	1981-01-01	39
2020-03-23	2.6	262	57	5	1	1	8.9	5.8	3.1	6.2	174.4	132.2	1981-03-08	39
2017-02-01	6.2	39	82	7	1.5	0.5	16.1	8.1	7.9	9.9	229.4	189.6	1981-03-24	35
2018-09-24	3.5	89	18	4	<1	0.5	63	48.2	14.8	1.5	382.1	215.6	1981-04-21	37
2020-03-16	2.5	50	72	3	<1	2.5	7.7	3.2	4.5	10	196.1	145.6	1981-06-24	38
2017-07-13	3.1	109	66	4	2	<1	4.5	2.8	1.7	7.5	156.8	102.1	1981-10-24	35
2019-10-18	3.9	180	84	7	<1	1.5	6	4.5	1.5	6.8	171.4	97.1	1981-11-09	37
2019-07-29	2.1	102	76	8	<1	<1	6.2	4.1	2.1	5.2	163.4	108.8	1981-11-09	37
2019-08-19	3.1	38	62	7	<1	<1	14.7	6.8	7.9	14.1	219.4	185.2	1981-11-12	37
2019-08-05	2.1	114	72	3	<1	2.5	12.6	9.1	3.6	9.1	191.3	140.1	1981-11-21	37
2020-07-24	3.6	25	73	4	1.5	4	10.3	6.7	3.7	7.6	193.4	139.5	1982-03-05	38
2020-01-21	3.9	77	60	2	1	2	7.5	5.8	1.6	7.2	167.6	104.3	1982-04-14	37
2020-02-27	4.8	199	71	6	<1	0.5	6.5	3.9	2.6	7.2	164.8	122.6	1982-05-07	37
2019-09-23	2.8	10	45	6	9	1	36.9	22.2	14.8	8.8	309.2	228.6	1982-07-04	37
2017-08-10	5.2	87	64	3	1	<1	11	5.2	5.8	7.3	213.1	169.5	1982-07-22	35
2019-10-22	2.9	75	68	6	1	2	7.1	4.3	2.9	9.9	182.3	119.4	1982-07-24	37
2017-05-01	3.6	10	47	4	11	1	16.7	11.8	4.9	15	212.4	162.1	1982-09-12	34
2020-02-10	4.4	38	67	3	1	<1	26.9	13.5	13.4	4.9	287.7	224.1	1982-09-20	37
2019-11-12	4.2	50	67	3	3	<1	9.2	4.5	5.5	11.5	198	156.5	1982-11-20	36
2020-02-24	2.9	45	53	<1	10	2	25.9	11.4	14.5	17.3	276.5	236.6	1982-12-12	37
2017-07-05	2.4	1	47	8	<1	<1	17.8	10.1	7.8	14.2	223.9	194.4	1983-02-18	34
2019-07-19	2.9	62	81	5	<1	<1	4	1.5	2.5	14.4	180.8	105.8	1983-04-08	36
2019-02-04	2.5	39	64	9	0.5	1.5	23.4	14.1	9.3	9.3	245.8	199.3	1983-04-12	35
2019-12-20	3.5	82	59	<1	4	2	18.6	9.2	9.5	12.1	241.1	197.6	1983-05-13	36
2019-07-15	2.9	42	62	4	0.5	<1	22.1	18.7	3.4	3.9	215	147.6	1983-05-22	36
2020-03-24	3.1	230	59	5	<1	1	6.5	2.7	3.8	7.5	181.8	132.5	1983-06-21	36
2020-03-12	0.7	14	26	4	1.5	2	40.2	15.5	24.6	8.7	355.6	287.7	1983-07-28	36
2019-08-06	2.4	105	77	4	<1	2	20.2	9	11.2	7.3	253.3	204.9	1983-08-06	36
2019-07-24	3.6	72	73	5	<1	0.5	9.2	6.4	2.8	10.3	168.5	128.1	1983-08-22	35
2017-09-01	1.6	114	77	9	<1	0.5	1.9	1.1	0.8	8	163.9	69.5	1983-09-28	33
2019-09-04	4.8	192	46	6	<1	1	22.7	13.5	9.3	9.4	264.9	188.8	1983-10-04	35
2017-05-08	2.5	9	36	2	12	1	15.7	9.2	6.5	12.8	210.8	176.6	1983-10-11	33
2019-12-10	3	33	58	7	1	0.5	17	9.6	7.4	4.8	229.1	184.6	1983-11-02	36
2020-03-03	1.3	72	34	6	0.5	2	12.6	6.8	5.8	5.9	211.2	168	1983-12-11	36
2019-10-22	2.7	55	65	4	<1	<1	3.6	2.4	1.2	5.9	146.1	85.5	1984-01-09	35
2019-09-24	0.8	5	40	3	<1	<1	5.2	2.9	2.9	31.3	168.8	108	1984-02-03	35
2019-05-28	6.2	27	70	6	0	<1	5	2.7	2.3	7.8	166.3	108.6	1984-02-15	35
2019-12-19	1.9	108	72	9	<1	<1	4.7	2.9	1.7	4.1	156.8	99.4	1984-05-03	35
2018-02-19	4.3	44	74	9	1	0.5	7.9	4.5	3.4	9.5	178.9	132.4	1984-05-08	33
2019-08-19	1.6	328	66	6	1	7	7.2	4.3	2.9	7.5	170.7	123.6	1984-05-19	35
2017-03-02	2.8	44	62	9	4	1	7.9	5.4	2.5	4	169.4	125.5	1984-06-21	32
2017-03-28	2.3	31	56	6	1	1	6.6	4.7	1.9	15	173.1	108.1	1984-06-30	32
2019-09-06	4.2	14	40	6	1.5	<1	9.5	5.1	4.4	12.4	193.5	142	1984-07-02	35
2020-02-12	5.3	88	64	5	<1	1	15.5	7.4	8.1	7.9	245.7	184.5	1984-07-30	35
2018-12-24	3.9	70	61	5	<1	2	18.5	12.9	5.6	6.9	210.5	174.1	1984-08-13	34
2019-12-30	5.3	99	76	4	<1	1	4.7	3.3	1.3	5.3	151.8	93.5	1984-09-09	35
2019-11-07	4.7	72	46	6	<1	0	30.9	18.4	12.5	2.1	281.7	225	1984-10-07	35
2019-12-17	3.1	138	55	3	<1	1	62.2	24.6	37.6	4	472.1	281.2	1984-10-30	35
2017-04-14	4	160	61	6	1	2	15.2	8.6	6.6	15.1	233.2	173.7	1984-10-31	32
2019-07-22	3.3	10	50	1	4	1	12.1	6.4	5.7	12.8	220.4	154	1984-11-06	34
2020-02-21	3.1	104	80	6	1	1	5.4	4	1.4	7.7	147.7	96.4	1984-12-05	35
2020-03-12	6.2	133	53	3	<1	<1	17.1	8.9	8.2	8	223.9	197.3	1985-01-25	35
2020-01-21	2.2	40	75	<1	1	<1	6.3	3.9	2.4	10.5	187.1	110	1985-02-14	34
2019-10-07	1.3	44	73	5	1	<1	17.6	6.6	11	8.6	237.4	207	1985-02-25	34
2018-01-15	3	62	53	4	0	1	26.1	14.4	11.8	3.5	263	226.5	1985-03-04	32
2019-09-11	2.9	5	44	7	7.5	1	18.8	8.8	10.1	16.1	261.7	190.4	1985-04-05	34
2020-02-04	5.2	71	59	6	<1	<1	5	2.3	2.7	14	186.4	109.7	1985-06-15	34
2019-10-28	2.7	26	67	3	<1	1	19.1	6.6	12.5	25.9	267.7	212	1985-06-26	34
2019-10-29	5.7	146	67	6	0.5	4	13.9	9.2	4.8	5.8	207	153	1985-07-08	34
2019-11-19	1.4	8	34	6	<1	1	13.4	10.2	3.2	11.2	185.3	137	1985-08-15	34
2019-09-16	3.7	60	66	6	<1	1	3.8	2.9	0.9	4.8	167.1	76.7	1985-08-26	34
2019-08-23	3.9	125	61	10	1	1	7.4	5.9	1.5	6.8	164.3	99.5	1985-09-05	33
2019-07-11	1.5	69	66	3	1	1	12.5	6.5	5.9	7.8	198.2	168.9	1985-09-07	33
2019-09-09	3.1	161	59	8	<1	1	6.8	4.8	2	8.7	185.5	105.3	1985-09-20	33
2020-01-07	1.7	35	84	7	<1	<1	4.7	3.1	1.6	5.8	152.1	98	1985-09-22	34
2020-02-03	0.6	28	37	5	<1	0.5	6.8	4.5	2.3	4.5	171.1	114.8	1985-10-02	34
2019-10-18	3	58	65	3	1	<1	13.9	10.1	3.8	5.3	205.1	139.1	1985-12-16	33
2017-04-03	4.2	35	22	5	0.5	1.5	14.9	8.5	6.4	14.6	225.4	172.3	1985-12-25	31
2019-08-26	2.6	51	60	3	2	30	7.1	4.1	2.9	21.4	179.3	120.9	1986-01-10	33
2020-02-14	3.3	110	73	6	1.5	3.5	7.8	4.9	2.9	8.5	180.6	120.6	1986-02-07	34
2019-09-06	4	100	73	2	1	4.5	4	2.7	1.3	8.2	169	84.8	1986-04-11	33
2019-08-06	1.2	25	49	14	2	5.5	10.7	4.7	6	41	194	164.2	1986-04-13	33
2019-08-19	5.1	42	56	5	4	21	22.7	10	12.8	15	269.3	222	1986-07-08	33
2020-02-14	2.1	34	67	1	11	1	15.4	6.6	8.8	32.4	246.7	182.9	1986-07-14	33
2019-08-01	3.3	206	78	2	<1	3.5	6	3.4	2.6	7	178.7	113.1	1986-09-18	32
2019-11-18	4.8	189	65	2	1	7	15.2	7	8.2	13.8	218.1	189	1986-09-19	33
2019-09-24	3.1	144	71	7	0.5	2.5	14.5	8.2	6.2	5.9	221.6	166.6	1986-11-18	32
2017-12-05	4.8	27	60	2	1	<1	6.5	4.5	2	7.7	159.9	105.4	1986-12-04	31
2019-09-16	2.2	21	60	4	<1	1	13.6	8.9	4.7	7.8	218.4	147.7	1986-12-23	32
2020-03-20	2	34	72	4	0.5	1.5	5.9	2.9	3	13.3	178.2	119.5	1987-01-11	33
2019-12-06	2.8	49	70	5	0.5	4.5	12.4	7.7	4.7	9.5	190.3	154.4	1987-02-20	32
2019-11-12	3.4	164	32	4	<1	0.5	26.9	15.7	11.2	4.5	261.3	217.6	1987-03-24	32
2019-08-09	2.4	40	72	7	<1	<1	4.7	3.3	1.4	5.9	170.1	91.9	1987-09-07	31
2019-07-29	4.8	95	57	3	<1	2	9.8	6.2	3.6	3.6	196.5	133.4	1987-09-08	31
2019-07-05	2.2	109	62	3	<1	<1	8.3	4.2	4.1	11.3	200.5	134.6	1987-09-17	31
2020-01-30	2.9	126	74	4	<1	0.5	7.1	5.1	2	5.2	166.6	109.1	1987-11-06	32
2020-02-28	5.1	57	77	6	1	<1	6	3.9	2.1	4.1	164.2	110.3	1988-02-09	32
2019-12-26	5.6	77	71	2	1	<1	7.4	3.2	4.2	12.2	192.5	136	1988-02-10	31
2019-08-27	1.9	68	71	6	<1	0.5	5.2	3.3	2	6.9	159.9	105.5	1988-04-19	31
2020-02-18	4.3	131	51	3	1	<1	10.9	6.6	4.3	9.3	187.8	150.2	1988-04-28	31
2020-02-13	6.7	19	58	3	2	3	29.5	9.5	20	17.3	318.3	260.1	1988-05-20	31
2019-09-24	6.4	114	66	8	1	16	7.5	6	1.5	8.3	165.4	98.9	1988-06-01	31
2017-04-18	3	101	85	6	<1	0.5	4.1	3	1.1	5.1	172.7	83.4	1988-06-03	28
2019-08-29	3.7	198	70	7	<1	2	3	1.8	1.2	6.7	154.7	83.4	1988-06-27	31
2020-03-09	2.4	10	47	5	<1	<1	19.7	14.7	5.1	4.9	216.7	163.4	1988-07-07	31
2019-07-26	1.1	383	76	4	0.5	2	4.1	2.2	1.9	8.3	153.2	100.4	1988-07-07	31
2017-04-17	2.1	61	67	4	2	1	4.2	2.9	1.3	17.2	158.6	89.6	1988-08-23	28
2019-08-16	7.1	90	60	3	1	4.5	18.4	9.8	8.7	12.6	248.8	188.2	1988-09-04	30
2019-10-04	5.9	60	59	4	2	1	12.7	7.7	5	11	204.3	150.2	1988-09-08	31
2019-08-26	5.1	7	61	7	3	<1	11.8	4.7	7.1	11.6	218.3	172.2	1988-09-30	30
2019-10-28	2.6	4	70	2	25	<1	8.1	3.6	4.5	25.7	205.2	138.6	1988-10-15	31
2019-12-19	2.2	70	72	7	<1	1	6.1	3	3.2	11.4	179.3	124.7	1988-11-28	31
2019-09-23	2.3	106	74	5	<1	0.5	3	2	1	5.7	160	73.7	1988-11-29	30
2019-08-28	3.5	8	58	2	2.5	1	21.9	11.3	10.6	18.8	237.2	211.6	1988-12-20	30
2019-12-02	3.7	20	64	3	2	2	14.4	6.7	7.7	15.3	237.9	177.3	1989-01-01	30
2019-08-23	5.6	130	70	7	0.5	1	5.2	4.1	1.1	2.7	163.3	86.3	1989-03-15	30
2019-12-17	4.6	42	51	4	1	1	12.5	7.2	5.3	5	207.5	157.4	1989-03-25	30
2019-10-07	5.7	80	74	4	2	3	8.3	6.3	2	8.1	174.6	113.3	1989-03-26	30
2019-12-20	5.8	68	57	2	3	1	17.5	7	10.5	10	244.8	206	1989-07-12	30
2019-05-14	5.7	37	78	2	<1	2	11.6	5.3	6.3	17.8	211.7	161.1	1989-07-26	29
2019-09-13	3.7	2	49	7	<1	<1	10.5	4.4	6.1	22.4	193	164.2	1989-08-14	30
2019-07-30	2.3	58	77	3	10	4.5	10.3	6.9	3.5	6.8	185.9	135.1	1989-09-08	29
2019-08-19	5.6	164	60	12	<1	<1	11	7.6	3.4	3.8	186.1	136.6	1989-09-10	29
2019-09-13	3.9	109	72	4	3	2	5	3.4	1.6	4.3	151.6	97.4	1989-10-28	29
2019-09-12	3.4	14	48	5	3	6.5	8.1	4.6	3.5	20.3	170	132.4	1990-01-02	29
2019-11-15	2.8	28	68	2	2	<1	11.9	6.4	5.5	14.1	221.1	154.6	1990-01-08	29
2017-07-10	2.6	112	84	5	<1	<1	3.2	2.2	1	5	155.7	81.9	1990-01-23	27
2018-02-06	2.3	92	50	7	<1	<1	26.5	16	10.5	4	253.2	217.6	1990-02-08	27
2019-03-12	2.5	41	53	1	1	1	17.5	7.5	10	16	254.7	192.5	1990-02-13	29
2019-04-19	3.5	80	76	4	<1	1	7.7	4.5	3.2	6	184.2	125.5	1990-02-14	29
2019-11-14	4.8	95	65	3	<1	<1	8.8	3.1	5.7	11.4	207.6	155.9	1990-03-27	29
2019-12-13	3.4	229	62	4	0.5	1.5	16.6	11.9	4.7	3.8	201.2	161.4	1990-03-30	29
2020-02-24	3.2	70	60	2	1	<1	7.2	3.1	4.1	7.1	192.7	139.5	1990-06-20	29
2019-10-22	3	33	57	2	1	<1	9.4	5.5	4	10.3	182.9	139.8	1990-08-21	29
2020-02-10	1.4	153	72	6	<1	1	7.5	5.1	2.4	4.7	167.4	116.9	1990-08-23	29
2012-04-14	5	46	56	8	<1	<1	11.2	7.7	3.4	9.2	198.2	134.6	1990-09-11	21
2018-01-30	1.7	135	66	6	0.5	1	7.8	3.8	4.1	4.6	185.6	139.2	1990-10-20	27
2019-11-12	1.9	93	41	5	1	2	5.5	3.4	2.1	8.8	162.3	109	1990-11-14	28
2019-07-18	6.5	75	79	6	1	1	6	3	3	8.6	181.1	115.9	1990-12-06	28
2019-12-05	2.5	29	65	3	2	1.5	4.7	3.3	1.3	8.2	157.3	92.7	1990-12-24	28
2019-11-15	2.5	88	60	3	2	1	2.6	1.9	0.7	7.2	160.5	67	1991-01-01	28
2019-10-18	5.7	30	78	5	8.5	2	16.6	7.3	9.4	19.9	260.1	182.5	1991-01-21	28
2019-11-04	2.6	76	78	4	2	1.5	13.3	6.7	6.6	13.1	215.6	167.8	1991-02-01	28
2019-12-06	3.2	15	60	5	2.5	1.5	9.9	5.6	4.3	18.1	207.2	144.1	1991-02-14	28
2019-08-14	2.7	12	54	6	<1	0.5	25.8	17.1	8.8	5.8	253.7	191.8	1991-04-26	28
2019-12-05	4.3	144	67	5	<1	<1	6.2	4.7	1.5	4.6	161.5	98.5	1991-04-30	28
2017-06-30	4.6	24	74	6	<1	1	15.1	8.9	6.2	10.1	212.7	172.5	1991-07-01	25
2019-12-16	1.2	188	75	4	<1	3	6.6	4.4	2.2	3.7	164.4	112.5	1991-07-02	28
2019-11-18	2.6	56	58	3	1	2.5	9.9	8	1.9	6.8	179	119.9	1991-07-05	28
2020-01-07	6.1	73	84	5	<1	<1	3.3	2.2	1.1	6.3	152.3	82.4	1991-07-30	28
2019-11-07	4.3	112	77	3	<1	1	6.8	3.7	3	10	195.1	119.4	1991-09-15	28
2019-06-19	4.4	138	69	5	<1	1	23.2	17.1	6.1	5.4	244.1	176.6	1991-10-24	27
2019-10-07	1.7	73	61	6	2	1	17.3	12.3	5	8.2	210.4	157.8	1992-01-08	27
2020-01-03	2.9	30	50	4	<1	0.5	12.1	10.2	1.9	3	176.2	117.4	1992-03-06	27
2019-09-04	5.2	49	69	3	0.5	<1	18.7	9.8	8.9	8.4	233.5	198.1	1992-04-27	27
2020-01-31	2.5	34	50	3	2	2	8.1	5	3	10.8	176.5	126.9	1992-07-15	27
2019-10-23	5.3	17	50	2	<1	0.5	11.3	5.2	6.1	24.6	221.7	158.8	1992-07-23	27
2020-03-05	2.4	33	68	4	<1	1	7.3	5.7	1.5	4	148.1	104.1	1992-08-19	27
2019-07-09	3.9	41	56	4	8	1	5.7	3.7	2	6.7	167.7	108.6	1992-09-15	26
2020-02-28	3.7	61	69	5	1	1	8.2	5	3.2	7.3	179.3	132.1	1992-10-01	27
2019-08-07	2.3	68	74	8	<1	0.5	14.7	7.7	7	10.8	203.1	178.6	1992-10-19	26
2019-09-23	5.1	22	50	3	39	12.5	18.8	10.5	8.3	15.7	224.5	193.7	1993-01-02	26
2019-09-23	3.8	81	78	4	<1	0.5	4.9	3.4	1.5	5.1	167.5	91	1993-02-06	26
2020-02-17	2.9	77	64	2	4	1	4	2.3	1.7	11.3	160.3	95.5	1993-03-07	26
2020-02-04	2.7	68	72	4	0.5	1	9.7	6.1	3.6	4.9	173.1	141.7	1993-06-27	26
2020-03-24	3.1	93	68	5	1	3	19.5	12.5	7	10.7	229.3	182.4	1993-09-18	26
2019-08-23	3.1	32	60	5	1	0.5	13.2	5	8.2	18.2	215.9	183.2	1993-09-25	25
2020-01-10	2.7	38	66	6	1	1.5	5.8	2.6	3.2	24.7	173	126.7	1993-10-14	26
2020-02-25	3.7	72	74	4	1	0	8.1	5.5	2.6	2.6	177.1	120.3	1993-12-16	26
2019-12-13	3	11	44	5	3.5	1	24	13.8	10.2	10.6	248.7	207.2	1994-02-11	25
2019-11-13	7	18	63	5	2	<1	9.3	4.5	4.8	14.1	197.8	152.2	1994-04-22	25
2019-11-21	4	80	71	5	<1	<1	7.1	5.1	2	6.9	171.4	109.6	1994-06-09	25
2019-11-22	3.1	33	67	2	2	<1	8.8	3.4	5.4	27.1	200.6	154.7	1994-07-13	25
2019-12-23	3.7	81	71	5	2	<1	3.2	1.9	1.3	7	153	85.2	1994-11-03	25
2020-02-20	3.9	33	74	4	<1	0.5	6.7	3.8	2.8	11.9	159.6	122.7	1994-11-16	25
2019-11-06	2.5	6	42	2	37	2	16.3	8.2	8.1	16.9	222.8	185.5	1996-02-23	23
2019-08-23	1.8	152	72	7	1	2	8.3	6.7	1.6	2.7	170.7	103	1997-03-17	22

## Sheet: SA Results Table
			Mean	Min	Max	Standard Deviation
		Volume	3.32	0.6	7.1	1.41
		Density	78.33	1	396	64.21
		Motility	62.11	5	85	13.48
		Morphology	4.68	<1	14	2.15
		RC immature	3.06	0	39	5.59
		RC other	2.19	1.41	30	3.46
		DFI TOTAL	12.99	1.9	63	9.39
		DFI MOD	7.38	1.1	48.2	5.27
		DFI HIGH	5.63	0.7	37.6	5.01
		HDS	9.71	1.5	41	5.83
		Mean DFI	205.83	146.1	472.1	47.83
		SD DFI	149.67	67	287.7	45.58
