# Supplementary material for: Effects of alcohol use on sperm chromatin structure, a retrospective analysis
Source: Basic Clin Androl. 2023 Jun 8;33:14. doi: 10.1186/s12610-023-00189-9 (PMC10249235; doi:10.1186/s12610-023-00189-9)
Supplement: Supplementary file 2 — Additional file 2. [file 12610_2023_189_MOESM2_ESM.xlsx]

## Sheet: Title, Legend, Abbreviations
Alcohol SCSA Analysis Results
This is an Excel Workbook with raw analysis results using data from the electronic medical records of 209 human male subjected who presented with their female partners to a fertility clinic in the American Midwest.
Abbreviation	Term
HDS	High DNA Stainability
DFI	DNA Fragmentation Index
DF	Degrees of Freedom
Std Dev	Standard Deviation
ChiSq	Chi Square
Pr	Probability

## Sheet: Frequencies
	The FREQ Procedure
	Alcohol yes/no
	Alcohol_yes_no	Frequency	Percent
	no	58	27.75
	yes	151	72.25
	Alcoholic Drinks/week
	Alcoholic_Drinks_week	Frequency	Percent
	0	58	27.75
	0.5	10	4.78
	0.75	1	0.48
	1	35	16.75
	1.5	6	2.87
	2	14	6.7
	2.5	5	2.39
	3	11	5.26
	3.5	2	0.96
	4	10	4.78
	4.5	1	0.48
	5	7	3.35
	5.5	2	0.96
	6	10	4.78
	6.5	1	0.48
	7	3	1.44
	7.5	1	0.48
	8	7	3.35
	8.5	1	0.48
	9.5	1	0.48
	10	8	3.83
	12	3	1.44
	13	1	0.48
	14	2	0.96
	15	1	0.48
	17	1	0.48
	18	1	0.48
	20	1	0.48
	21	1	0.48
	24	2	0.96
	30	1	0.48
	36	1	0.48
	Heat yes/no
	Heat_yes_no	Frequency	Percent
	no	167	79.9
	yes	42	20.1
	Outside/Inside
	Outside_Inside	Frequency	Percent
	Inside	150	72.46
	None	2	0.97
	Outside	55	26.57
	Frequency Missing = 2
	Radiation/chemicals yes/no
	Radiation_chemicals_yes_no	Frequency	Percent
	no	168	80.38
	yes	41	19.62
	Tobacco yes/no
	Tobacco_yes_no	Frequency	Percent
	no	164	78.47
	yes	45	21.53
	Alcohol Heavy, Moderate, Rare, None
	VAR3	Frequency	Percent
	Heavy	23	11
	Moderate	57	27.27
	None	59	28.23
	Rare	70	33.49
	hds_10	Frequency	Percent
	Less than or equal to 10	134	64.11
	Greater than 10	75	35.89

## Sheet: Means
	The MEANS Procedure
	Variable	Label	N	Mean	Std Dev	Minimum	Maximum
	AGE	AGE	209	33.445	5.69396	21	51
	Alcoholic_Drinks_week	Alcoholic Drinks/week	209	3.59689	5.37538	0	36
	_HDS	%HDS	209	9.7067	5.82633	1.5	41
	Density	Density	209	78.3301	64.2093	1	396
	Motility	Motility	209	62.1148	13.481	5	85
	Volume	Volume	209	3.32249	1.40635	0.6	7.1
	Total_DFI	Total DFI	209	12.9947	9.38871	1.9	63
	DFI_High	DFI High	209	5.62584	5.00581	0.7	37.6
	DFI_Moderate	DFI Moderate	209	7.38038	5.27484	1.1	48.2

## Sheet: Updated regression results
	Outcome = hds less than equal to 10 or greater than 10
	Type 3 Analysis of Effects
	Effect	DF	Wald	Pr > ChiSq
			Chi-Square
	AGE	1	2.5884	0.1077
	Heatyesno	1	0.0941	0.7591
	OutsideInside	2	0.2227	0.8946
	Radiationchemicalsye	1	0.0472	0.8281
	Tobaccoyesno	1	1.8946	0.1687
	AlcoholHeavyModerate	3	2.1035	0.5512
	Analysis of Maximum Likelihood Estimates
	Parameter		DF	Estimate	Standard	Wald	Pr > ChiSq
					Error	Chi-Square
	Intercept		1	-3.0014	182	0.0003	0.9868
	AGE		1	-0.0463	0.0288	2.5884	0.1077
	Heatyesno	yes	1	-0.0597	0.1946	0.0941	0.7591
	OutsideInside	Inside	1	4.0932	182	0.0005	0.9821
	OutsideInside	Outside	1	4.2643	182	0.0005	0.9813
	Radiationchemicalsye	yes	1	0.0435	0.2003	0.0472	0.8281
	Tobaccoyesno	yes	1	0.2485	0.1805	1.8946	0.1687
	AlcoholHeavyModerate	Heavy	1	-0.0393	0.3557	0.0122	0.9121
	AlcoholHeavyModerate	Moderate	1	0.2895	0.2527	1.3128	0.2519
	AlcoholHeavyModerate	Rare	1	-0.2662	0.2542	1.0962	0.2951
	Outcome HDS continuous variable
	Source	DF	Type III SS	Mean Square	F Value	Pr > F
	AGE	1	56.0781	56.0781	1.66	0.1985
	Heatyesno	1	30.7543	30.7543	0.91	0.3406
	OutsideInside	2	67.7356	33.8678	1.01	0.3679
	Radiationchemicalsye	1	34.7966	34.7966	1.03	0.3108
	Tobaccoyesno	1	109.778	109.778	3.26	0.0726
	AlcoholHeavyModerate	3	57.5753	19.1918	0.57	0.6357
	Parameter	Estimate	Standard Error	t Value	Pr > |t|
	Intercept	8.30806	5.01079	1.66	0.0989
	AGE	-0.0988815	0.0766465	-1.29	0.1985
	Heatyesno yes	1.03144	1.0796	0.96	0.3406
	Heatyesno no	0	.	.	.
	OutsideInside Inside	4.08479	4.19623	0.97	0.3315
	OutsideInside Outside	2.99709	4.27907	0.7	0.4845
	OutsideInside None	0	.	.	.
	Radiationchemicalsye yes	1.13286	1.11476	1.02	0.3108
	Radiationchemicalsye no	0	.	.	.
	Tobaccoyesno yes	1.83146	1.01464	1.81	0.0726
	Tobaccoyesno no	0	.	.	.
	AlcoholHeavyModerate Heavy	-1.08725	1.43642	-0.76	0.45
	AlcoholHeavyModerate Moderate	0.766772	1.09724	0.7	0.4855
	AlcoholHeavyModerate Rare	0.014495	1.07198	0.01	0.9892
	AlcoholHeavyModerate None	0	.	.	.
	Outcome - DFI High
	Source	DF	Type III SS	Mean Square	F Value	Pr > F
	AGE	1	208.939	208.939	8.65	0.0037
	Heatyesno	1	5.00847	5.00847	0.21	0.6493
	OutsideInside	2	86.2045	43.1023	1.79	0.1705
	Radiationchemicalsye	1	0.0066473	0.0066473	0	0.9868
	Tobaccoyesno	1	13.4772	13.4772	0.56	0.4559
	AlcoholHeavyModerate	3	66.9652	22.3217	0.92	0.43
	Parameter	Estimate	Standard Error	t Value	Pr > |t|
	Intercept	-3.40747	4.24178	-0.8	0.4228
	AGE	0.190866	0.0648835	2.94	0.0037
	Heatyesno yes	0.416238	0.913912	0.46	0.6493
	Heatyesno no	0	.	.	.
	OutsideInside Inside	2.69947	3.55223	0.76	0.4482
	OutsideInside Outside	1.18381	3.62235	0.33	0.7442
	OutsideInside None	0	.	.	.
	Radiationchemicalsye yes	0.0156578	0.943675	0.02	0.9868
	Radiationchemicalsye no	0	.	.	.
	Tobaccoyesno yes	0.64171	0.858926	0.75	0.4559
	Tobaccoyesno no	0	.	.	.
	AlcoholHeavyModerate Heavy	-0.260186	1.21597	-0.21	0.8308
	AlcoholHeavyModerate Moderate	1.08827	0.928847	1.17	0.2428
	AlcoholHeavyModerate Rare	-0.288366	0.907466	-0.32	0.751
	AlcoholHeavyModerate None	0	.	.	.
	Outcome DFI Moderate
	Source	DF	Type III SS	Mean Square	F Value	Pr > F
	AGE	1	129.631	129.631	4.72	0.0309
	AlcoholicDrinksweek	1	3.02272	3.02272	0.11	0.7403
	Heatyesno	1	0.242794	0.242794	0.01	0.9252
	OutsideInside	2	85.3763	42.6881	1.56	0.2137
	Radiationchemicalsye	1	0.734331	0.734331	0.03	0.8702
	Tobaccoyesno	1	9.46633	9.46633	0.34	0.5577
	AlcoholHeavyModerate	3	68.1533	22.7178	0.83	0.48
	Parameter	Estimate	Standard Error	t Value	Pr > |t|
	Intercept	1.81041	4.52259	0.4	0.6894
	AGE	0.150389	0.0691942	2.17	0.0309
	AlcoholicDrinksweek	0.0486513	0.14659	0.33	0.7403
	Heatyesno yes	-0.0925655	0.984095	-0.09	0.9252
	Heatyesno no	0	.	.	.
	OutsideInside Inside	1.68034	3.78698	0.44	0.6577
	OutsideInside Outside	0.0859627	3.86314	0.02	0.9823
	OutsideInside None	0	.	.	.
	Radiationchemicalsye yes	0.164648	1.00651	0.16	0.8702
	Radiationchemicalsye no	0	.	.	.
	Tobaccoyesno yes	0.539472	0.918512	0.59	0.5577
	Tobaccoyesno no	0	.	.	.
	AlcoholHeavyModerate Heavy	-1.21818	2.64764	-0.46	0.646
	AlcoholHeavyModerate Moderate	-1.30954	1.25027	-1.05	0.2962
	AlcoholHeavyModerate Rare	-1.48843	0.984174	-1.51	0.1321
	AlcoholHeavyModerate None	0	.	.	.
	Outcome Total DFI
	Source	DF	Type III SS	Mean Square	F Value	Pr > F
	AGE	1	668.445	668.445	7.84	0.0056
	Heatyesno	1	3.5094	3.5094	0.04	0.8394
	OutsideInside	2	345.735	172.868	2.03	0.1343
	Radiationchemicalsye	1	0.999681	0.999681	0.01	0.9139
	Tobaccoyesno	1	46.4411	46.4411	0.54	0.4613
	AlcoholHeavyModerate	3	121.449	40.483	0.48	0.7
	Parameter	Estimate	Standard Error	t Value	Pr > |t|
	Intercept	-1.60214	7.96909	-0.2	0.8409
	AGE	0.34139	0.121897	2.8	0.0056
	Heatyesno yes	0.348422	1.71698	0.2	0.8394
	Heatyesno no	0	.	.	.
	OutsideInside Inside	4.3738	6.67362	0.66	0.513
	OutsideInside Outside	1.25044	6.80536	0.18	0.8544
	OutsideInside None	0	.	.	.
	Radiationchemicalsye yes	0.192016	1.77289	0.11	0.9139
	Radiationchemicalsye no	0	.	.	.
	Tobaccoyesno yes	1.19122	1.61368	0.74	0.4613
	Tobaccoyesno no	0	.	.	.
	AlcoholHeavyModerate Heavy	-0.768322	2.28447	-0.34	0.737
	AlcoholHeavyModerate Moderate	0.0227939	1.74504	0.01	0.9896
	AlcoholHeavyModerate Rare	-1.71687	1.70487	-1.01	0.3152
	AlcoholHeavyModerate None	0	.	.	.
	Outcome Density
	Source	DF	Type III SS	Mean Square	F Value	Pr > F
	AGE	1	38198.4	38198.4	9.92	0.0019
	Heatyesno	1	2815.81	2815.81	0.73	0.3936
	OutsideInside	2	2821.93	1410.97	0.37	0.6938
	Radiationchemicalsye	1	5909.03	5909.03	1.53	0.217
	Tobaccoyesno	1	40067	40067	10.4	0.0015
	AlcoholHeavyModerate	3	32192	10730.7	2.79	0.042
	Parameter	Estimate	Standard Error	t Value	Pr > |t|
	Intercept	-43.277	53.5785	-0.81	0.4202
	AGE	2.58072	0.819551	3.15	0.0019
	Heatyesno yes	9.8694	11.5437	0.85	0.3936
	Heatyesno no	0	.	.	.
	OutsideInside Inside	36.0344	44.8687	0.8	0.4229
	OutsideInside Outside	38.9111	45.7544	0.85	0.3961
	OutsideInside None	0	.	.	.
	Radiationchemicalsye yes	14.7627	11.9197	1.24	0.217
	Radiationchemicalsye no	0	.	.	.
	Tobaccoyesno yes	-34.9892	10.8492	-3.23	0.0015
	Tobaccoyesno no	0	.	.	.
	AlcoholHeavyModerate Heavy	-29.4986	15.3591	-1.92	0.0502
	AlcoholHeavyModerate Moderate	0.92895	11.7324	0.08	0.937
	AlcoholHeavyModerate Rare	14.5071	11.4623	1.27	0.2071
	AlcoholHeavyModerate None	0	.	.	.
	Outcome Volume
	Source	DF	Type III SS	Mean Square	F Value	Pr > F
	AGE	1	10.1739	10.1739	5.47	0.0203
	Heatyesno	1	7.80563	7.80563	4.2	0.0418
	OutsideInside	2	9.05837	4.52918	2.44	0.0901
	Radiationchemicalsye	1	2.07354	2.07354	1.12	0.2922
	Tobaccoyesno	1	0.167323	0.167323	0.09	0.7645
	AlcoholHeavyModerate	3	8.04028	2.68009	1.44	0.2319
	Parameter	Estimate	Standard Error	t Value	Pr > |t|
	Intercept	2.87941	1.17701	2.45	0.0153
	AGE	-0.0421175	0.0180039	-2.34	0.0203
	Heatyesno yes	-0.519628	0.253593	-2.05	0.0418
	Heatyesno no	0	.	.	.
	OutsideInside Inside	1.53435	0.985677	1.56	0.1212
	OutsideInside Outside	1.8938	1.00513	1.88	0.061
	OutsideInside None	0	.	.	.
	Radiationchemicalsye yes	0.276543	0.261852	1.06	0.2922
	Radiationchemicalsye no	0	.	.	.
	Tobaccoyesno yes	-0.0715019	0.238336	-0.3	0.7645
	Tobaccoyesno no	0	.	.	.
	AlcoholHeavyModerate Heavy	0.270318	0.33741	0.8	0.424
	AlcoholHeavyModerate Moderate	0.421991	0.257737	1.64	0.1032
	AlcoholHeavyModerate Rare	0.490292	0.251805	1.95	0.0529
	AlcoholHeavyModerate None	0	.	.	.
	Outcome Motility
	Source	DF	Type III SS	Mean Square	F Value	Pr > F
	AGE	1	133.212	133.212	0.8	0.3724
	Heatyesno	1	4.16659	4.16659	0.02	0.8745
	OutsideInside	2	1199.82	599.91	3.6	0.0292
	Radiationchemicalsye	1	83.5624	83.5624	0.5	0.4797
	Tobaccoyesno	1	2932.37	2932.37	17.59	<.0001
	AlcoholHeavyModerate	3	257.326	85.7752	0.51	0.6727
	Parameter	Estimate	Standard Error	t Value	Pr > |t|
	Intercept	50.7151	11.1447	4.55	<.0001
	AGE	-0.152402	0.170473	-0.89	0.3724
	Heatyesno yes	0.379646	2.40118	0.16	0.8745
	Heatyesno no	0	.	.	.
	OutsideInside Inside	16.277	9.33301	1.74	0.0827
	OutsideInside Outside	20.7361	9.51725	2.18	0.0305
	OutsideInside None	0	.	.	.
	Radiationchemicalsye yes	1.75555	2.47938	0.71	0.4797
	Radiationchemicalsye no	0	.	.	.
	Tobaccoyesno yes	-9.46563	2.25671	-4.19	<.0001
	Tobaccoyesno no	0	.	.	.
	AlcoholHeavyModerate Heavy	1.93642	3.19481	0.61	0.5451
	AlcoholHeavyModerate Moderate	-0.469549	2.44042	-0.19	0.8476
	AlcoholHeavyModerate Rare	2.05731	2.38425	0.86	0.3893
	AlcoholHeavyModerate None	0	.	.	.

## Sheet: Pretty
		Outcome: HDS > 10% or HDS ≤ 10%
		Variable	Value	Estimate	Standard error	Wald Chi-Square	p-value
		Age	age in years	-0.0463	0.0288	2.5884	0.1077
		Exposure to heat (yes/no)	yes	-0.0597	0.1946	0.0941	0.7591
		Outside/inside job	inside	4.0932	1.82	0.0005	0.9821
		Outside/inside job	outside	4.2643	1.82	0.0005	0.9813
		Exposure to radiation/chemical (yes/no)	yes	0.0435	0.2003	0.0472	0.8281
		Tobacco use (yes/no)	yes	0.2485	0.1805	1.8946	0.1687
		Level of alcohol use	heavy	-0.0393	0.3557	0.0122	0.9121
		Level of alcohol use	moderate	0.2895	0.2527	1.3128	0.2519
		Level of alcohol use	rare	-0.2662	0.2542	1.0962	0.2951
		Outcome: HDS (%) continuous variable
		Variable	Value	Estimate	Standard error	t-value	p-value
		Age	age in years	-0.0988815	0.0766465	-1.29	0.1985
		Exposure to heat (yes/no)	yes	1.03144	1.0796	0.96	0.3406
		Outside/inside job	inside	4.08479	4.19623	0.97	0.3315
		Outside/inside job	outside	2.99709	4.27907	0.7	0.4845
		Exposure to radiation/chemical (yes/no)	yes	1.13286	1.11476	1.02	0.3108
		Tobacco use (yes/no)	yes	1.83146	1.01464	1.81	0.0726
		Level of alcohol use	heavy	-1.08725	1.43642	-0.76	0.45
		Level of alcohol use	moderate	0.766772	1.09724	0.7	0.4855
		Level of alcohol use	rare	0.014495	1.07198	0.01	0.9892
		Outcome: DFI High
		Variable	Value	Estimate	Standard error	t-value	p-value
		Age	age in years	0.190866	0.0648835	2.94	*0.0037
		Exposure to heat (yes/no)	yes	0.416238	0.913912	0.46	0.6493
		Outside/inside job	inside	2.69947	3.55223	0.76	0.4482
		Outside/inside job	outside	1.18381	3.62235	0.33	0.7442
		Exposure to radiation/chemical (yes/no)	yes	0.0156578	0.943675	0.02	0.9868
		Tobacco use (yes/no)	yes	0.64171	0.858926	0.75	0.4559
		Level of alcohol use	heavy	-0.260186	1.21597	-0.21	0.8308
		Level of alcohol use	moderate	1.08827	0.928847	1.17	0.2428
		Level of alcohol use	rare	-0.288366	0.907466	-0.32	0.751
		Outcome: DFI Moderate
		Variable	Value	Estimate	Standard error	t-value	p-value
		Age	age in years	0.150389	0.0691942	2.17	*0.0309
		Exposure to heat (yes/no)	yes	-0.0925655	0.984095	-0.09	0.9252
		Outside/inside job	inside	1.68034	3.78698	0.44	0.6577
		Outside/inside job	outside	0.0859627	3.86314	0.02	0.9823
		Exposure to radiation/chemical (yes/no)	yes	0.164648	1.00651	0.16	0.8702
		Tobacco use (yes/no)	yes	0.539472	0.918512	0.59	0.5577
		Level of alcohol use	heavy	-1.21818	2.64764	-0.46	0.646
		Level of alcohol use	moderate	-1.30954	1.25027	-1.05	0.2962
		Level of alcohol use	rare	-1.48843	0.984174	-1.51	0.1321
		Outcome: Total DFI
		Variable	Value	Estimate	Standard error	t-value	p-value
		Age	age in years	0.34139	0.121897	2.8	*0.0056
		Exposure to heat (yes/no)	yes	0.348422	1.71698	0.2	0.8394
		Outside/inside job	inside	4.3738	6.67362	0.66	0.513
		Outside/inside job	outside	1.25044	6.80536	0.18	0.8544
		Exposure to radiation/chemical (yes/no)	yes	0.192016	1.77289	0.11	0.9139
		Tobacco use (yes/no)	yes	1.19122	1.61368	0.74	0.4613
		Level of alcohol use	heavy	-0.768322	2.28447	-0.34	0.737
		Level of alcohol use	moderate	0.0227939	1.74504	0.01	0.9896
		Level of alcohol use	rare	-1.71687	1.70487	-1.01	0.3152
		Outcome: Density (million sperm/mL)
		Variable	Value	Estimate	Standard error	t-value	p-value
		Age	age in years	2.58072	0.819551	3.15	*0.0019
		Exposure to heat (yes/no)	yes	9.8694	11.5437	0.85	0.3936
		Outside/inside job	inside	36.0344	44.8687	0.8	0.4229
		Outside/inside job	outside	38.9111	45.7544	0.85	0.3961
		Exposure to radiation/chemical (yes/no)	yes	14.7627	11.9197	1.24	0.217
		Tobacco use (yes/no)	yes	-34.9892	10.8492	-3.23	*0.0015
		Level of alcohol use	heavy	-29.4986	15.3591	-1.92	0.0562
		Level of alcohol use	moderate	0.92895	11.7324	0.08	0.937
		Level of alcohol use	rare	14.5071	11.4623	1.27	0.2071
		Outcome: Volume (mL)
		Variable	Value	Estimate	Standard error	t-value	p-value
		Age	age in years	-0.0421175	0.0180039	-2.34	*0.0203
		Exposure to heat (yes/no)	yes	-0.519628	0.253593	-2.05	*0.0418
		Outside/inside job	inside	1.53435	0.985677	1.56	0.1212
		Outside/inside job	outside	1.8938	1.00513	1.88	0.061
		Exposure to radiation/chemical (yes/no)	yes	0.276543	0.261852	1.06	0.2922
		Tobacco use (yes/no)	yes	-0.0715019	0.238336	-0.3	0.7645
		Level of alcohol use	heavy	0.270318	0.33741	0.8	0.424
		Level of alcohol use	moderate	0.421991	0.257737	1.64	0.1032
		Level of alcohol use	rare	0.490292	0.251805	1.95	0.0529
		Outcome: Motility (%)
		Variable	Value	Estimate	Standard error	t-value	p-value
		Age	age in years	-0.152402	0.170473	-0.89	0.3724
		Exposure to heat (yes/no)	yes	0.379646	2.40118	0.16	0.8745
		Outside/inside job	inside	16.277	9.33301	1.74	0.0827
		Outside/inside job	outside	20.7361	9.51725	2.18	*0.0305
		Exposure to radiation/chemical (yes/no)	yes	1.75555	2.47938	0.71	0.4797
		Tobacco use (yes/no)	yes	-9.46563	2.25671	-4.19	*<0.0001
		Level of alcohol use	heavy	1.93642	3.19481	0.61	0.5451
		Level of alcohol use	moderate	-0.469549	2.44042	-0.19	0.8476
		Level of alcohol use	rare	2.05731	2.38425	0.86	0.3893
		Frequencies
			Frequency	Percent
		Exposure to heat: yes	42	20.1
		Exposure to heat: no	167	79.9
		Outside job	55	26.6
		Inside job	150	72.5
		Exposure to radiation/chemicals: yes	41	19.6
		Exposure to radiation/chemicals: no	168	80.4
		Tobacco use: yes	45	21.5
		Tobacco use: no	164	78.5
		Level of alcohol use: heavy	23	11
		Level of alcohol use: moderate	57	27.3
		Level of alcohol use: rare	70	33.5
		Level of alcohol use: none	59	28.2
		HDS ≤ 10%	134	64.1
		HDS > 10%	75	35.9
		Means
			Mean	Standard deviation	Minimum	Maximum
		Age	33.445	5.69396	21	51
		Alcoholic drinks/week	3.59689	5.37538	0	36
		%HDS	9.7067	5.82633	1.5	41
		Density	78.3301	64.2093	1	396
		Motility	62.1148	13.481	5	85
		Volume	3.32249	1.40635	0.6	7.1
		Total DFI	12.9947	9.38871	1.9	63
		DFI High	5.62584	5.00581	0.7	37.6
		DFI Moderate	7.38038	5.27484	1.1	48.2
